# Supplementary material for: Microevolutionary dynamics show tropical valleys are deeper for montane birds of the Atlantic Forest
Source: Nat Commun. 2021 Nov 1;12:6269. doi: 10.1038/s41467-021-26537-9 (PMC8560783; doi:10.1038/s41467-021-26537-9)
Supplement: Supplementary file 4 — Supplementary Data 1 [file 41467_2021_26537_MOESM4_ESM.csv]

Supplementary_Data_1: Description of genetic samples for 21 species of birds occurring across the Atlantic Forest montane regions (Available as supplementary data and in Github: https://doi.org/10.5281/zenodo.5510615 (https://github.com/GregoryThom/). FURB - Coleção Zoológica da Universidade Regional de Blumenau; LGEMA - Laboratório de Genética e Evolução Molecular de Aves, MPEG - Museu Paraense …
Species	Country	Locality	Latitude	Longitude	Collection Voucher	Region
Cacicus chrysopterus	Brazil	Itati- Rota do Sol- RS	-29.355	-50.177	LGEMA18848	Subtropical
Cacicus chrysopterus	Brazil	Ponte Serrada- Caratuva- Parque Nacional das Araucárias- SC	-26.808	-51.975	FURB13869	Subtropical
Cacicus chrysopterus	Brazil	Caçador- Linha São Francisco- SC	-26.755	-51.079	MPEGT14970	Subtropical
Cacicus chrysopterus	Brazil	Doutor Pedrinho- Reserva Biológica Estadual do Sassafrás – REBIO- SC	-26.713	-49.677	FURB13447	Subtropical
Cacicus chrysopterus	Brazil	Estação Biológica de Boracéia- Salesópolis	-23.656	-45.891	MPEGT14967	Tropical
Cacicus chrysopterus	Brazil	Bananal- E.E. Bananal- SP	-22.781	-44.387	LGEMA18744	Tropical
Cacicus chrysopterus	Brazil	Bananal- E.E. Bananal- SP	-22.783	-44.36	LGEMA18753	Tropical
Cacicus chrysopterus	Brazil	Piquete- Estada vicinal- SP`	-22.567	-45.223	LGEMA18874	Tropical
Cacicus chrysopterus	Brazil	Delfim Moreira- Estrada para pico dos Marins- MG	-22.547	-45.196	LGEMA18821	Tropical
Chamaeza ruficauda	Brazil	Maquine- Serra do Umbu- RS	-29.499	-50.324	LGEMA18849	Subtropical
Chamaeza ruficauda	Brazil	Urubici- Morro do Antena- SC	-28.001	-49.616	LGEMA18861	Subtropical
Chamaeza ruficauda	Brazil	Urubici- Morro do Antena- SC	-28.005	-49.625	LGEMA18862	Subtropical
Chamaeza ruficauda	Brazil	Doutor Pedrinho- Reserva Biológica Estadual do Sassafrás – REBIO- SC	-26.713	-49.677	FURB13361	Subtropical
Chamaeza ruficauda	Brazil	Sao Jose do Barreiro- Entorno do PARNA da Serra da Bocaina- SP	-22.692	-44.636	LGEMA18796	Tropical
Chamaeza ruficauda	Brazil	Sao Jose do Barreiro- Entorno do PARNA da Serra da Bocaina- SP	-22.694	-44.633	LGEMA18800	Tropical
Chamaeza ruficauda	Brazil	Piquete- Trilha do ataque- pista de voo - SP	-22.569	-45.226	LGEMA19527	Tropical
Chamaeza ruficauda	Brazil	Marmelópolis- Estrada para pico dos Marins - SC	-22.533	-45.168	LGEMA19542	Tropical
Chamaeza ruficauda	Brazil	PN Serra dos Orgaos Teresopolis	-22.458	-43.026	LGEMA18508	Tropical
Drymophila rubricollis	Brazil	PARNA Serra do Itajaí- Indaial	-27.011	-49.21	LGEMA18576	Subtropical
Drymophila rubricollis	Brazil	PARNA Serra do Itajaí- Indaial	-27.084	-49.258	LGEMA18590	Subtropical
Drymophila rubricollis	Brazil	Quatro Barras- Estrada do Corvo- PR	-25.337	-48.914	LGEMA18668	Subtropical
Drymophila rubricollis	Brazil	Quatro Barras- Morro do Capivari- PR	-25.122	-48.825	LGEMA18517	Subtropical
Drymophila rubricollis	Brazil	Quatro Barras- Morro do Capivari- PR	-25.121	-48.823	LGEMA18547	Subtropical
Drymophila rubricollis	Brazil	Barra do Chapeu- SP	-24.509	-48.994	LGEMA18425	Subtropical
Drymophila rubricollis	Brazil	Bananal- E.E. Bananal- SP	-22.781	-44.387	LGEMA18636	Tropical
Drymophila rubricollis	Brazil	Sao Jose do Barreiro- Entorno do PARNA da Serra da Bocaina- SP	-22.694	-44.633	LGEMA18794	Tropical
Drymophila rubricollis	Brazil	Sao Jose do Barreiro- Entorno do PARNA da Serra da Bocaina- SP	-22.692	-44.636	LGEMA18802	Tropical
Drymophila rubricollis	Brazil	Piquete- Trilha do ataque- pista de voo - SP	-22.567	-45.254	LGEMA19531	Tropical
Drymophila rubricollis	Brazil	Piquete- Trilha do ataque- pista de voo - SP	-22.584	-45.254	LGEMA19539	Tropical
Drymophila rubricollis	Brazil	Piquete- Trilha do ataque- pista de voo - SP	-22.569	-45.226	LGEMA19541	Tropical
Dysithamnus xanthopterus	Brazil	Quatro Barras- Morro do Capivari- PR	-25.121	-48.823	LGEMA18568	Subtropical
Dysithamnus xanthopterus	Brazil	Quatro Barras- Morro do Capivari- PR	-25.122	-48.825	LGEMA18569	Subtropical
Dysithamnus xanthopterus	Brazil	Ibiuna- SP	-23.829	-47.184	LGEMA17783	Subtropical
Dysithamnus xanthopterus	Brazil	Piedade- SP	-23.804	-47.322	LGEMA2449	Subtropical
Dysithamnus xanthopterus	Brazil	Bananal- E.E. Bananal- SP	-22.781	-44.387	LGEMA14718	Tropical
Dysithamnus xanthopterus	Brazil	Sao Jose do Barreiro- Entorno do PARNA da Serra da Bocaina- SP	-22.694	-44.633	LGEMA18774	Tropical
Dysithamnus xanthopterus	Brazil	Sao Jose do Barreiro- Entorno do PARNA da Serra da Bocaina- SP	-22.692	-44.636	LGEMA18785	Tropical
Dysithamnus xanthopterus	Brazil	Piquete- Trilha do ataque- pista de voo - SP	-22.569	-45.226	LGEMA19533	Tropical
Dysithamnus xanthopterus	Brazil	Piquete- Estada vicinal- SP`	-22.567	-45.223	LGEMA18869	Tropical
Dysithamnus xanthopterus	Brazil	Piquete- Estada vicinal- SP`	-22.584	-45.226	LGEMA18870	Tropical
Elaenia mesoleuca	Brazil	Sao Francisco De Paula- Centro de Pesquisas e Conservação da Natureza Pró-Mata- RS	-29.481	-50.175	PUC5295	Subtropical
Elaenia mesoleuca	Brazil	PNSJ- Gnid PPBio- Ponto 3500- SC	-28.115	-49.506	FURB25287	Subtropical
Elaenia mesoleuca	Brazil	Campos Belo do Sul- Florestal Gateados- SC	-27.983	-50.85	MPEGT15001	Subtropical
Elaenia mesoleuca	Brazil	Caçador- Linha São Francisco- SC	-26.755	-51.079	MPEGT14969	Subtropical
Elaenia mesoleuca	Brazil	Bananal- E.E. Bananal- SP	-22.781	-44.387	LGEMA2573	Tropical
Elaenia mesoleuca	Brazil	Campos do Jordao- Pico do Imbiri - SP	-22.703	-45.589	LGEMA19548	Tropical
Elaenia mesoleuca	Brazil	Campos do Jordao- Pedra do Bau - SP	-22.671	-45.622	LGEMA19550	Tropical
Heliobletus contaminatus	Brazil	Sao Francisco de Paula- Parque Municipal da RONDA- RS	-29.447	-50.544	LGEMA18834	Subtropical
Heliobletus contaminatus	Brazil	Rancho Queimado- SC	-27.737	-49.124	LGEMA2194	Subtropical
Heliobletus contaminatus	Brazil	Ponte Serrada- Caratuva- Parque Nacional das Araucárias- SC	-26.808	-51.975	FURB13872	Subtropical
Heliobletus contaminatus	Brazil	Caçador- Linha São Francisco- SC	-26.755	-51.079	MPEGT14981	Subtropical
Heliobletus contaminatus	Brazil	Quatro Barras- Morro do Capivari- PR	-25.122	-48.825	LGEMA18520	Subtropical
Heliobletus contaminatus	Brazil	Quatro Barras- Morro do Capivari- PR	-25.121	-48.823	LGEMA18561	Subtropical
Heliobletus contaminatus	Brazil	Itanhaem- Parque Estadual da Serra do Mar- SP	-23.95	-46.721	LGEMA15074	Subtropical
Heliobletus contaminatus	Brazil	Salesópolis- Estação Biológica de Boracéia	-23.656	-45.891	LGEMA2450	Tropical
Heliobletus contaminatus	Brazil	Bananal- E.E. Bananal- SP	-22.781	-44.387	LGEMA18748	Tropical
Heliobletus contaminatus	Brazil	Campos do Jordao- Pico do Imbiri - SP	-22.703	-45.589	LGEMA19547	Tropical
Heliobletus contaminatus	Brazil	Campos do Jordao- Pedra do Bau - SP	-22.671	-45.622	LGEMA19549	Tropical
Hemitriccus obsoletus	Brazil	Sao Bonifacio- Parque Estadual da Serra do Tabuleiro- SC	-27.909	-48.873	PUC4973	Subtropical
Hemitriccus obsoletus	Brazil	Blumenau- Vale do Espingarda- Parque das Nascentes- sub-sede- SC	-27.042	-49.154	FURB10148	Subtropical
Hemitriccus obsoletus	Brazil	Parna das AraucáriasPonte Serrada	-26.836	-51.933	FURB13850	Subtropical
Hemitriccus obsoletus	Brazil	Quatro Barras- Morro do Capivari- PR	-25.122	-48.825	LGEMA18155	Subtropical
Hemitriccus obsoletus	Brazil	Quatro Barras- Morro do Capivari- PR	-25.121	-48.823	LGEMA18385	Subtropical
Hemitriccus obsoletus	Brazil	Bananal- E.E. Bananal- SP	-22.783	-44.36	LGEMA18749	Tropical
Hemitriccus obsoletus	Brazil	Bananal- E.E. Bananal- SP	-22.781	-44.387	LGEMA18750	Tropical
Hemitriccus obsoletus	Brazil	Bananal- E.E. Bananal- SP	-22.777	-44.349	LGEMA18751	Tropical
Hemitriccus obsoletus	Brazil	Campos do Jordão- Fazenda Prana	-22.739	-45.53	LGEMA18845	Tropical
Hemitriccus obsoletus	Brazil	Sao Jose do Barreiro- Entorno do PARNA da Serra da Bocaina- SP	-22.694	-44.633	LGEMA18788	Tropical
Hemitriccus obsoletus	Brazil	Piquete- Trilha do ataque- pista de voo- SP	-22.569	-45.226	LGEMA18813	Tropical
Hemitriccus obsoletus	Brazil	Piquete- Trilha do ataque- pista de voo - SP	-22.584	-45.254	LGEMA19528	Tropical
Hemitriccus obsoletus	Brazil	Piquete- Trilha do ataque- pista de voo - SP	-22.567	-45.224	LGEMA19532	Tropical
Mackenziaena leachii	Brazil	Maquine- RS	-29.5	-50.314	LGEMA17997	Subtropical
Mackenziaena leachii	Brazil	Maquine- Serra do Umbu- RS	-29.499	-50.324	LGEMA18847	Subtropical
Mackenziaena leachii	Brazil	Urubici- Morro do Antena- SC	-28.001	-49.616	LGEMA18856	Subtropical
Mackenziaena leachii	Brazil	Quatro Barras- Estrada do Corvo- PR	-25.337	-48.914	MPEGT6547	Subtropical
Mackenziaena leachii	Brazil	Campina Grande do Sul- Morro do Capivari- PR	-25.125	-48.528	LGEMA18864	Subtropical
Mackenziaena leachii	Brazil	Sao Bernardo do Campo- SP	-23.911	-46.567	LGEMA13690	Tropical
Mackenziaena leachii	Brazil	Sao Jose do Barreiro- Entorno do PARNA da Serra da Bocaina- SP	-22.694	-44.633	LGEMA18797	Tropical
Muscipipra vetula	Brazil	Maquine- Serra do Umbu- RS	-29.499	-50.324	LGEMA18850	Subtropical
Muscipipra vetula	Brazil	Urubici- Morro do Antena- SC	-28.001	-49.616	LGEMA18858	Subtropical
Muscipipra vetula	Brazil	Doutor Pedrinho- Reserva Biológica Estadual do Sassafrás – REBIO- SC	-26.713	-49.677	FURB13448	Subtropical
Muscipipra vetula	Brazil	Estação Biológica de Boracéia- Salesópolis	-23.656	-45.891	LGEMA2690	Tropical
Muscipipra vetula	Brazil	Bananal- E.E. Bananal- SP	-22.781	-44.387	LGEMA18746	Tropical
Muscipipra vetula	Brazil	Campos do Jordao- Pico do Imbiri - SP	-22.703	-45.589	LGEMA19544	Tropical
Muscipipra vetula	Brazil	Piquete- Trilha do ataque- pista de voo - SP	-22.569	-45.226	LGEMA19535	Tropical
Muscipipra vetula	Brazil	Piquete- Trilha do ataque- pista de voo - SP	-22.569	-45.226	LGEMA19536	Tropical
Phylloscartes difficilis	Brazil	Sao Francisco De Paula- Centro de Pesquisas e Conservação da Natureza Pró-Mata- RS	-29.481	-50.175	PUC5452	Subtropical
Phylloscartes difficilis	Brazil	Quatro Barras- Morro do Capivari- PR	-25.336	-48.909	LGEMA18386	Subtropical
Phylloscartes difficilis	Brazil	Quatro Barras- Morro do Capivari- PR	-25.338	-48.916	LGEMA18387	Subtropical
Phylloscartes difficilis	Brazil	Quatro Barras- Morro do Capivari- PR	-25.341	-48.821	LGEMA18527	Subtropical
Phylloscartes difficilis	Brazil	Quatro Barras- Morro do Capivari- PR	-25.343	-48.927	LGEMA18529	Subtropical
Phylloscartes difficilis	Brazil	Paraty- PN Serra da Bocaina- RJ	-23.198	-44.841	LGEMA18507	Tropical
Phylloscartes difficilis	Brazil	Paraty- PN Serra da Bocaina- RJ	-23.179	-44.832	LGEMA18480	Tropical
Phylloscartes difficilis	Brazil	Cunha- Estrada vicinal- SP	-23.168	-44.84	LGEMA18628	Tropical
Phylloscartes difficilis	Brazil	Campos do Jordao- Pico do Imbiri - SP	-22.703	-45.589	LGEMA19546	Tropical
Phylloscartes difficilis	Brazil	Sao Jose do Barreiro- Entorno do PARNA da Serra da Bocaina- SP	-22.694	-44.633	LGEMA18795	Tropical
Phylloscartes difficilis	Brazil	Piquete- Trilha do ataque- pista de voo- SP	-22.569	-45.226	LGEMA18817	Tropical
Phylloscartes difficilis	Brazil	Piquete- Trilha do ataque- pista de voo - SP	-22.567	-45.224	LGEMA19537	Tropical
Phylloscartes ventralis	Brazil	Pelotas- Arroio do Padre- SC	-31.367	-52.383	LGEMA2176	Subtropical
Phylloscartes ventralis	Brazil	Maquine- Serra do Umbu- RS	-29.499	-50.324	LGEMA18842	Subtropical
Phylloscartes ventralis	Brazil	Sao Francisco de Paula- Parque Municipal da RONDA- RS	-29.447	-50.544	LGEMA18837	Subtropical
Phylloscartes ventralis	Brazil	Urubici- imediacoes do PN Sao Joaquim	-28.128	-49.668	LGEMA18675	Subtropical
Phylloscartes ventralis	Brazil	Ponte Serrada- Caratuva- Parque Nacional das Araucárias- SC	-26.808	-51.975	FURB13842	Subtropical
Phylloscartes ventralis	Brazil	Doutor Pedrinho- Reserva Biológica Estadual do Sassafrás – REBIO- SC	-26.713	-49.677	FURB13382	Subtropical
Phylloscartes ventralis	Brazil	Quatro Barras- Morro do Capivari- PR	-25.338	-48.916	LGEMA18552	Subtropical
Phylloscartes ventralis	Brazil	Quatro Barras- Morro do Capivari- PR	-25.341	-48.921	LGEMA18560	Subtropical
Phylloscartes ventralis	Brazil	Ibiuna- SP	-23.829	-47.184	LGEMA17787	Subtropical
Phylloscartes ventralis	Brazil	Tapirai- Fazenda Santa Regina- SP	-23.802	-47.327	LGEMA17875	Subtropical
Phylloscartes ventralis	Brazil	Biritiba Mirim- Estacao Ecologica de Boraceia- SP	-23.656	-45.891	LGEMA16483	Tropical
Phylloscartes ventralis	Brazil	Bananal- E.E. Bananal- SP	-22.781	-44.387	LGEMA18745	Tropical
Phylloscartes ventralis	Brazil	Bananal- E.E. Bananal- SP	-22.781	-44.387	LGEMA18747	Tropical
Phylloscartes ventralis	Brazil	Campos do Jordao- SP	-22.762	-45.591	LGEMA18766	Tropical
Phylloscartes ventralis	Brazil	Campos do Jordão- Fazenda Prana	-22.739	-45.53	LGEMA18844	Tropical
Piculus aurulentus	Brazil	Maquine- Serra do Umbu- RS	-29.499	-50.324	LGEMA18851	Subtropical
Piculus aurulentus	Brazil	Sao Francisco de Paula- Condominio Alpes- RS	-29.454	-50.616	LGEMA18852	Subtropical
Piculus aurulentus	Brazil	Sao Bonifacio- Parque Estadual da Serra do Tabuleiro- SC	-27.909	-48.873	PUC4959	Subtropical
Piculus aurulentus	Brazil	Rio dos Cedros - SC	-26.585	-49.522	LGEMA18805	Subtropical
Piculus aurulentus	Brazil	Quatro Barras- Estrada do Corvo- PR	-25.337	-48.914	MPEGT6553	Subtropical
Piculus aurulentus	Brazil	Estação Biológica de Boracéia	-23.656	-45.891	LGEMA18608	Tropical
Piculus aurulentus	Brazil	Bananal- E.E. Bananal- SP	-22.781	-44.387	LGEMA18743	Tropical
Piculus aurulentus	Brazil	Campos do Jordao- SP	-22.762	-45.591	LGEMA18763	Tropical
Piculus aurulentus	Brazil	Campos do Jordão- Fazenda Prana	-22.739	-45.53	LGEMA18752	Tropical
Piculus aurulentus	Brazil	Campos do Jordão- Fazenda Prana	-22.696	-45.463	LGEMA18760	Tropical
Piculus aurulentus	Brazil	Sao Jose do Barreiro- Entorno do PARNA da Serra da Bocaina- SP	-22.694	-44.633	LGEMA18773	Tropical
Piculus aurulentus	Brazil	Piquete- Trilha do ataque- pista de voo- SP	-22.569	-45.226	LGEMA18810	Tropical
Piprites pileata	Brazil	Bocaiuva do Sul- Ribeirao Amarelo- PR	-25.033	-48.826	LGEMA18403	Subtropical
Piprites pileata	Brazil	Bocaiuva do Sul- Ribeirao Amarelo- PR	-25.043	-48.83	LGEMA18407	Subtropical
Piprites pileata	Brazil	Campos do Jordão- Fazenda Prana	-22.739	-45.53	LGEMA19529	Tropical
Piprites pileata	Brazil	Piquete- Estada vicinal- SP`	-22.567	-45.223	LGEMA18419	Tropical
Piprites pileata	Brazil	Piquete- Estada vicinal- SP`	-22.546	-45.196	LGEMA18448	Tropical
Poospiza cabanisi	Brazil	Pelotas- RS	-31.628	-52.523	LGEMA18447	Subtropical
Poospiza cabanisi	Brazil	Santa Maria- RS	-29.597	-53.701	LGEMA18459	Subtropical
Poospiza cabanisi	Brazil	Urubici- PN Sao Joaquim- SC	-28.145	-49.632	LGEMA18670	Subtropical
Poospiza cabanisi	Brazil	Guarapuava- PR	-25.394	-51.431	LGEMA18470	Subtropical
Poospiza cabanisi	Brazil	Quatro Barras- Morro do Capivari- PR	-25.122	-48.825	LGEMA18514	Subtropical
Poospiza cabanisi	Brazil	Apiai- Estrada vicinal- SP	-24.476	-48.897	LGEMA18421	Subtropical
Poospiza lateralis	Brazil	Cunha- Estrada vicinal- SP	-23.149	-44.933	LGEMA18410	Tropical
Poospiza lateralis	Brazil	Camanducaia- MG	-22.811	-46.425	LGEMA18391	Tropical
Poospiza lateralis	Brazil	Camanducaia- MG	-22.784	-46.082	LGEMA18393	Tropical
Poospiza lateralis	Brazil	Sao Jose do Barreiro - Serra da Bocaina - SP	-22.694	-44.633	LGEMA18482	Tropical
Poospiza lateralis	Brazil	Piquete- Estada vicinal- SP`	-22.546	-45.196	LGEMA18395	Tropical
Poospiza lateralis	Brazil	Piquete- Estada vicinal- SP`	-22.567	-45.223	LGEMA18399	Tropical
Poospiza thoracica	Brazil	Cambara Do Sul- RS	-28.894	-50.03	PUC1077	Subtropical
Poospiza thoracica	Brazil	Sào José dos Ausentes- Fazenda Monte Negro- ca 30km NE- RS	-28.597	-49.8	MPEGT6536	Subtropical
Poospiza thoracica	Brazil	Urubici- PN Sao Joaquim- SC	-28.145	-49.632	LGEMA18680	Subtropical
Poospiza thoracica	Brazil	Urubici- Serra do Corvo Branco- SC	-28.055	-49.374	LGEMA18863	Subtropical
Poospiza thoracica	Brazil	Rio Negrinho- Fazenda Serra Azul- SC	-26.711	-49.583	FURB13205	Subtropical
Poospiza thoracica	Brazil	Quatro Barras- Morro do Capivari- PR	-25.122	-48.825	LGEMA18137	Subtropical
Poospiza thoracica	Brazil	Paraty- PN Serra da Bocaina- RJ	-23.168	-44.84	LGEMA18652	Tropical
Poospiza thoracica	Brazil	Campos do Jordao- estrada para o Pico do Diamante - SP	-22.785	-45.581	LGEMA19552	Tropical
Poospiza thoracica	Brazil	Campos do Jordão- Fazenda Prana	-22.739	-45.53	LGEMA2428	Tropical
Poospiza thoracica	Brazil	Sao Jose do Barreiro - Serra da Bocaina - SP	-22.694	-44.633	LGEMA18485	Tropical
Poospiza thoracica	Brazil	Sao Jose do Barreiro - Serra da Bocaina - SP	-22.692	-44.636	LGEMA18486	Tropical
Poospiza thoracica	Brazil	Sao Jose do Barreiro- Entorno do PARNA da Serra da Bocaina- SP	-22.698	-44.626	LGEMA18801	Tropical
Poospiza thoracica	Brazil	Piquete- Estada vicinal- SP`	-22.567	-45.223	LGEMA18627	Tropical
Poospiza thoracica	Brazil	Piquete- Estada vicinal- SP`	-22.567	-45.223	LGEMA18872	Tropical
Saltator maxillosus	Brazil	Sapiranga- Sitio Ismael Franz- RS	-29.55	-50.912	LGEMA18826	Subtropical
Saltator maxillosus	Brazil	Sapiranga- Sitio Ismael Franz- RS	-29.53	-50.915	LGEMA18827	Subtropical
Saltator maxillosus	Brazil	Urubici- Morro do Antena- SC	-28.001	-49.616	LGEMA18859	Subtropical
Saltator maxillosus	Brazil	Chapecó- SC	-27.139	-52.714	FURB13885	Subtropical
Saltator maxillosus	Brazil	Ponte Serrada- Caratuva- Parque Nacional das Araucárias- SC	-26.808	-51.975	FURB13862	Subtropical
Saltator maxillosus	Brazil	Campos do Jordão- Fazenda Prana	-22.739	-45.53	LGEMA19540	Tropical
Saltator maxillosus	Brazil	Campos do Jordao- Pico do Imbiri - SP	-22.703	-45.589	LGEMA19543	Tropical
Saltator maxillosus	Brazil	Sao Jose do Barreiro- Entorno do PARNA da Serra da Bocaina- SP	-22.692	-44.636	LGEMA18775	Tropical
Saltator maxillosus	Brazil	Sao Jose do Barreiro- Entorno do PARNA da Serra da Bocaina- SP	-22.694	-44.633	LGEMA18776	Tropical
Saltator maxillosus	Brazil	Marmelópolis- Estrada para pico dos Marins- MG	-22.547	-45.196	LGEMA18814	Tropical
Stephanophorus diadematus	Brazil	Pelotas- Arroio do Padre- SC	-31.367	-52.383	LGEMA2137	Subtropical
Stephanophorus diadematus	Brazil	Jaquirana- Parque Estadual do Tainhas- RS	-29.097	-50.354	PUC4061	Subtropical
Stephanophorus diadematus	Brazil	Ponte Serrada- Caratuva- Parque Nacional das Araucárias- SC	-26.808	-51.975	FURB13843	Subtropical
Stephanophorus diadematus	Brazil	Quatro Barras- Morro do Capivari- PR	-25.122	-48.825	LGEMA18524	Subtropical
Stephanophorus diadematus	Brazil	Campos do Jordao- SP	-22.762	-45.591	LGEMA18761	Tropical
Stephanophorus diadematus	Brazil	Sao Jose do Barreiro- Entorno do PARNA da Serra da Bocaina- SP	-22.694	-44.633	LGEMA18770	Tropical
Stephanophorus diadematus	Brazil	Sao Jose do Barreiro- Entorno do PARNA da Serra da Bocaina- SP	-22.692	-44.636	LGEMA18771	Tropical
Stephanophorus diadematus	Brazil	Sao Jose do Barreiro- Entorno do PARNA da Serra da Bocaina- SP	-22.698	-44.626	LGEMA18793	Tropical
Stephanophorus diadematus	Brazil	Piquete- Trilha do ataque- pista de voo- SP	-22.569	-45.226	LGEMA18808	Tropical
Stephanoxis lalandi	Brazil	Maquine- Serra do Umbu- RS	-29.506	-50.324	LGEMA18142	Subtropical
Stephanoxis lalandi	Brazil	Maquine- Serra do Umbu- RS	-29.503	-50.332	LGEMA18394	Subtropical
Stephanoxis lalandi	Brazil	Sao Bonifacio- Parque Estadual da Serra do Tabuleiro- SC	-27.909	-48.873	LGEMA18483	Subtropical
Stephanoxis lalandi	Brazil	Doutor Pedrinho- Reserva Biológica Estadual do Sassafrás – REBIO- SC	-26.713	-49.677	LGEMA13417	Subtropical
Stephanoxis lalandi	Brazil	Quatro Barras- Cerro Azul- PR	-25.055	-49.101	LGEMA15766	Subtropical
Stephanoxis lalandi	Brazil	Quatro Barras- Cerro Azul- PR	-25.341	-48.921	LGEMA15778	Subtropical
Stephanoxis lalandi	Brazil	Cunha- Estrada vicinal- SP	-23.207	-45.008	LGEMA14716	Tropical
Stephanoxis lalandi	Brazil	Cunha- Estrada vicinal- SP	-23.207	-45.008	LGEMA15754	Tropical
Stephanoxis lalandi	Brazil	Paraty- PN Serra da Bocaina- RJ	-23.172	-44.836	LGEMA15780	Tropical
Stephanoxis lalandi	Brazil	Campos do Jordão- Fazenda Prana	-22.739	-45.53	LGEMA18672	Tropical
Stephanoxis lalandi	Brazil	Sao Jose do Barreiro - Serra da Bocaina - SP	-22.716	-44.632	LGEMA14717	Tropical
Stephanoxis lalandi	Brazil	Piquete- Trilha do ataque- pista de voo- SP	-22.569	-45.226	LGEMA17784	Tropical
Stephanoxis lalandi	Brazil	Piquete- Trilha do ataque- pista de voo- SP	-22.567	-45.224	LGEMA18138	Tropical
Stephanoxis lalandi	Brazil	Piquete- Trilha do ataque- pista de voo - SP	-22.584	-45.254	LGEMA18479	Tropical
Synallaxis cinerascens	Brazil	Santa Cruz do Sul- RS	-29.697	-52.38	LGEMA17991	Subtropical
Synallaxis cinerascens	Brazil	Sapiranga- Sitio Ismael Franz- RS	-29.55	-50.912	LGEMA18828	Subtropical
Synallaxis cinerascens	Brazil	Sao Francisco de Paula- Parque Municipal da RONDA- RS	-29.447	-50.544	LGEMA18836	Subtropical
Synallaxis cinerascens	Brazil	Caçador- Linha São Francisco- SC	-26.755	-51.079	MPEGT14958	Subtropical
Synallaxis cinerascens	Brazil	Jambeiro- SP	-23.234	-45.692	LGEMA13451	Subtropical
Synallaxis cinerascens	Brazil	Serra da Cantareira- Mairiporã	-23.355	-46.515	LGEMA18528	Tropical
Synallaxis cinerascens	Brazil	Sao Jose do Barreiro- Entorno do PARNA da Serra da Bocaina- SP	-22.694	-44.633	LGEMA18792	Tropical
Synallaxis cinerascens	Brazil	Piquete- Trilha do ataque- pista de voo- SP	-22.569	-45.226	LGEMA18811	Tropical
Synallaxis cinerascens	Brazil	Piquete- Trilha do ataque- pista de voo- SP	-22.567	-45.224	LGEMA18812	Tropical
Synallaxis cinerascens	Brazil	Piquete- Trilha do ataque- pista de voo - SP	-22.584	-45.254	LGEMA19534	Tropical
Syndactyla rufosuperciliata	Brazil	Pelotas- Arroio do Padre- SC	-31.367	-52.383	LGEMA2129	Subtropical
Syndactyla rufosuperciliata	Brazil	Sao Francisco De Paula- Centro de Pesquisas e Conservação da Natureza Pró-Mata- RS	-29.481	-50.175	PUC596	Subtropical
Syndactyla rufosuperciliata	Brazil	Sao Francisco de Paula- Parque Municipal da RONDA- RS	-29.447	-50.544	LGEMA18831	Subtropical
Syndactyla rufosuperciliata	Brazil	Rancho Queimado- SC	-27.737	-49.124	LGEMA2155	Subtropical
Syndactyla rufosuperciliata	Brazil	Caçador- Linha São Francisco- SC	-26.755	-51.079	MPEGT14960	Subtropical
Syndactyla rufosuperciliata	Argentine	Missiones- Paraje Maria Soledad- Departamento Gral Belgrano	-25.858	-53.984	LGEMA10381	Subtropical
Syndactyla rufosuperciliata	Brazil	Quatro Barras- Morro do Capivari- PR	-25.122	-48.825	LGEMA18523	Subtropical
Syndactyla rufosuperciliata	Brazil	Quatro Barras- Morro do Capivari- PR	-25.116	-48.838	LGEMA18601	Subtropical
Syndactyla rufosuperciliata	Brazil	Serra da Cantareira- Mairiporã	-23.355	-46.515	LGEMA18516	Tropical
Syndactyla rufosuperciliata	Brazil	Campos do Jordão- Fazenda Prana	-22.739	-45.53	LGEMA18767	Tropical
Syndactyla rufosuperciliata	Brazil	Campos do Jordão- Fazenda Prana	-22.696	-45.463	LGEMA18768	Tropical
Syndactyla rufosuperciliata	Brazil	Sao Jose do Barreiro- Entorno do PARNA da Serra da Bocaina- SP	-22.694	-44.633	LGEMA18772	Tropical
Syndactyla rufosuperciliata	Brazil	Sao Jose do Barreiro- Entorno do PARNA da Serra da Bocaina- SP	-22.692	-44.636	LGEMA18779	Tropical
Syndactyla rufosuperciliata	Brazil	Sao Jose do Barreiro- Entorno do PARNA da Serra da Bocaina- SP	-22.698	-44.626	LGEMA18791	Tropical
Syndactyla rufosuperciliata	Brazil	Sao Jose do Barreiro- Entorno do PARNA da Serra da Bocaina- SP	-22.699	-44.634	LGEMA18798	Tropical
Syndactyla rufosuperciliata	Brazil	Delfim Moreira- Estrada para pico dos Marins- MG	-22.547	-45.196	LGEMA18815	Tropical
Tangara desmaresti	Brazil	Presidente Nereu- Agrião- PARNA Serra do Itajaí- SC	-27.229	-49.289	FURB13928	Subtropical
Tangara desmaresti	Brazil	Doutor Pedrinho- Reserva Biológica Estadual do Sassafrás – REBIO- SC	-26.713	-49.677	FURB13450	Subtropical
Tangara desmaresti	Brazil	Quatro Barras- Morro do Capivari- PR	-25.122	-48.825	LGEMA18592	Subtropical
Tangara desmaresti	Brazil	Barra do Chapeu- SP	-24.509	-48.994	LGEMA18423	Subtropical
Tangara desmaresti	Brazil	Barra do Chapeu- SP	-24.528	-49.005	LGEMA18424	Subtropical
Tangara desmaresti	Brazil	Bananal- E.E. Bananal- SP	-22.781	-44.387	LGEMA18755	Tropical
Tangara desmaresti	Brazil	Campos do Jordao- SP	-22.762	-45.591	LGEMA18764	Tropical
Tangara desmaresti	Brazil	Sao Jose do Barreiro- Entorno do PARNA da Serra da Bocaina- SP	-22.694	-44.633	LGEMA18781	Tropical
Tangara desmaresti	Brazil	Sao Jose do Barreiro- Entorno do PARNA da Serra da Bocaina- SP	-22.698	-44.626	LGEMA18784	Tropical
Tangara desmaresti	Brazil	Piquete- Trilha do ataque- pista de voo- SP	-22.569	-45.226	LGEMA18807	Tropical
Tangara desmaresti	Brazil	Piquete- Trilha do ataque- pista de voo- SP	-22.567	-45.224	LGEMA18816	Tropical
Tangara desmaresti	Brazil	Piquete- Estada vicinal- SP`	-22.567	-45.223	LGEMA18873	Tropical
