# Supplementary material for: Microevolutionary dynamics show tropical valleys are deeper for montane birds of the Atlantic Forest
Source: Nat Commun. 2021 Nov 1;12:6269. doi: 10.1038/s41467-021-26537-9 (PMC8560783; doi:10.1038/s41467-021-26537-9)
Supplement: Supplementary file 5 — Supplementary Data 2 [file 41467_2021_26537_MOESM5_ESM.csv]

Supplementary_Data_2: Demographic parameter estimation based on a two population (Tropical and Subtropical) model for 21 species of birds restricted to the Atlantic Forest sky-islands.
Species	Ne Tropical	Ne Subtropical	Ne Ancestral	Tdiv	t Tropical	t Subtropical	M_S>N	M_N>S	Ne change North	Ne change South	Likelihood
Piculus aurulentus	216,750 (185,472/523,465)	292,345 (174,254/457,896)	1,101 (13,020/462,012)	415,165 (350,214/435.236)	250,359 (175,896/235,789)	199,024 (187,965/215,369)	2.15 (0.9/3.15)	1.73 (0.85/2.05)	1.6 (-0.4/2.6)	0.4 (0.5/3.7)	-12,023.56
Cacicus chrysopterus	724,358 (125,478/698,125)	46,866 (58,254/136,275)	475,566 (48,965/897,462)	529,122 (398,895/610,895)	77,388 (57,821/78,324)	401,828 (330,214/415,214)	1.86 (0.75/2.42)	0.19 (1.2/2.51)	-4.4 (-8.4/-1.2)	1.8 (0.8/4.9)	-1,871.53
Synallaxis cinerascens	115,178 (46,254/118,463)	41,872 (36,547/154,695)	1,161,567 (562,401/1,600,254)	229,789 (168,789/410,215)	149,657 (138,265/155,221)	13,252 (15,248/39,587)	2.35 (1.9/2.8)	0.11 (0.89/2.14)	-5.1 (-9.3/-0.8)	0.6 (0.0/2.1)	-6,755.69
Heliobletus contaminatus	27,586 (25,479/157,984)	337,930 (258,637/330,179)	137,195 (184,002/625,361)	255,426 (175,895/238,981)	33,024 (12,257/31,479)	2,985 (5,456/15,248)	2.02 (0.7/1.86)	0.02 (0.16/3.45)	3.3 (0.2/5.6)	-5.9 (-1.3/9.4)	-10,155.68
Tangara desmaresti	405,554 (120,896/350,208)	150,273 (78,796/128,634)	480,404 (364,218/954,125)	496,150 (426,924/630,154)	25,307 (27,781/38,569)	476,071 (324,489/455,239)	2.92 (1.2/2.6)	0.12 (0.15/2.14)	-4.8 (-10.4/-3.4)	3.0 (0.1/4.9)	-10,187.20
Stephanophorus diadematus	879,446 (120,258/750,147)	220,948 (65,806/222,558)	126,226 (98,854/702.549)	86,117 (82,214/101,235)	34,462 (22,179/38,254)	29,761 (28,457/68,975)	6.21 (1.5/3.2)	0.16 (0.02/2.65)	-6.0 (-22.6/-2.3)	-1.7 (-0.9/3.4)	-596.92
Phylloscartes difficilis	256,990 (45,896/254,874)	63,680 (60,547/135,249)	1,643 (24,258/645,125)	300,702 (287,563/402,145)	187,158 (100,245/223,321)	115,967 (100,241/170,365)	2.28 (0.7/2.52)	2.24 (0.98/2.45)	0.9 (-2.1/6.4)	-1.6 (-1.4/1.2)	-7,773.43
Stephanoxis lalandi	329,366 (138,654/420,127)	130,151 (67,984/257,124)	497,080 (369,875/1,002,154)	369,263 (222,548/330,254)	64,959 (63,218/88,446)	309,586 (250,147/305,268)	3.26 (1.63/2.42)	0.08 (0.53/2.67)	-4.4 (-13.5/-1.6)	3.0 (0.8/12.8)	-20,125.88
Poospiza lateralis	465,775 (254,795/568,457)	270,324 (157,732/658,241)	1,061 (6,245/589,147)	122,822 (121,589/254,783)	47,445 (22,164/112,336)	41,987 (40,215/85,697)	5.75 (1.3/3.73)	6.73 (2.65/4.23)	-1.8 (-3.4/3.6)	-0.6 (-1.5/2.2)	-8,212.42
Mackenziaena leachii	69,798 (26,716/89,205)	93,166 (12,497/110,245)	161,953 (75,896/254,147)	411,885 (385,421/432,195)	87,357 (54,821/98,652)	41,155 (35,147/65,236)	3.02 (1.25/3.24)	0.05 (0.02/2.36)	-1.32 (-4.2/3.9)	-0.5 (-1.3/4.2)	-5,441.65
Saltator maxillosus	110,484 (66,254/110,245)	262,374 (75,995/244,159)	1,436 (5,002/169,025)	161,263 (172,537/222,598)	1,480 (15,789/85,215)	35,351 (27,896/78,965)	2.53 (1.69/2.48)	1.39 (0.41/2.39)	0.8 (-4.2/-1.1)	-1.5 (-1.3/2.1)	-10,582.82
Elaenia mesoleuca	106,830 (75,214/137,895)	516,477 (235,498/499,658)	132,016 (148,899/644,807)	464,236 (325,789/446,295)	83,255 (98,214/129,365)	6,214 (6,002/45,214)	6.65 (1.45/3.67)	0.02 (0.02/3.58)	2.5 (-0.5/5.7)	-6.2 (-3.2/9.4)	-3,321.24
Hemitriccus obsoletus	907,929 (120,235/568,142)	39,853 (41,578/169,978)	481,821 (265,014/896,147)	379,131 (301,025/365,148)	89,813 (76,984/102,369)	295,365 (245,698/302,689)	3.17 (2.48/3.68)	0.25 (0.35/3.25)	-5.1 (-1.4/6.7)	1.8 (0.1/3.0 )	-22,235.95
Piprites pileata	59,093 (8,563/97,563)	68,321 (6,895/52,589)	595,622 (125,036/635,049)	164,160 (125,734/175,248)	94,202 (74,895/99,989)	4,256 (2,001/25,375)	0.54 (0.12/1.21)	0.33 (0.02/0.67)	-3.4 (-2.4/5.1)	1.0 (-3.2/6.8)	-1,621.39
Drymophila rubricollis	30,101 (38,057/119,698)	777,694 (112,446/558,473)	19,870 (15,222/203,608)	159,143 (125,896/189,657)	2,413 (8,746/56,654)	29,719 (29,147/58,236)	2.35 (1.78/2.84)	3.5 (1.36/3.03)	2.5 (0.1/8.2)	-5.6 (-17.3/-3.8)	-5,987.31
Chamaeza ruficauda	52,554 (25,789/123,568)	54,972 (19,887/53,211)	455,301 (355,478/569,802)	203,938 (199,547/225,487)	121,480 (87,542/101,236)	93,933 (75,896/95,478)	0.24 (0.11/0.75)	0.34 (0.03/0.69)	-4.6 (-13.2/7.6)	1.4 (0.3/8.6)	-8,138.81
Syndactyla rufosuperciliata	497,817 (127,548/502,698)	684,829 (258,999/674,215)	14,541 (16,558/269,000)	217,547 (164,874/215,369)	48,913 (51,785/72,328)	86,696 (82,796/120,564)	5.87 (1.86/3.69)	3.63 (2.35/6.1)	-0.8 (0.1/7.3)	-2.3 (-15.8/3.7)	-11,949.61
Poospiza thoracica	110,712 (25,264/102,658)	44,963 (36,667/72,149)	127,675 (122,504/603,589)	364,516 (324,159/378,214)	105,921 (99,742/152,349)	260,722 (246,219/276,391)	2.8 (0.98/3.11)	0.22 (0.55/2.12)	-4.4 (-6.2/-0.3)	1.7 (0.2/2.7)	-10,537.78
Phylloscartes ventralis	379,824 (202,458/635,147)	39,430 (38,947/125,007)	177,159 (135,025/648,777)	167,702 (148,239/187,245)	80,852 (44,527/142,852)	11,959 (8,796/22,158)	4.59 (0.85/2.19)	0.03 (0.02/3.54)	-2.9 (-7.2/-3.0)	-1.2 (-7.4/0.2)	-3,267.55
Muscipipra vetula	746,611 (99,604/547,893)	30,693 (36,547/257,888)	361,549 (115,909/756,097)	549,576 (528,947/569,821)	45,834 (25,896/78,265)	480,126 (426,945/496,841	2.95 (1.86/3.45)	0.15 (0.25/2.38)	-4.1 (-1.4/3.7)	2.2 (-8.4/-2.4)	-1,954.14
Dysithamnus xanthopterus	36,880 (12,354/44,507)	16,585 (8,977/15,478)	126,533 (35,489/128,698)	272,191 (225,147/285,624)	9,936 (10,637/55,648)	237,116 (233,321/284,569)	0.32 (0.13/0.84)	0.5 (0.03/0.85)	-2.5 (-6.4/-2.4)	2.6 (-3.4/6.7)	-4,890.13
T - Tropical populations; S - Subtropical population; Anc - Ancestral population; Ne - Effective population size in chromosomes number; Tdiv - Divergence time in years (assuming 1 year generation time for all species); 𝛕 - time of population size change in years; M_S>N - migrants per generation from southern to northern population; M_N>S - migrants per generation from northern to southern to popu…
