# Supplementary material for: Microevolutionary dynamics show tropical valleys are deeper for montane birds of the Atlantic Forest
Source: Nat Commun. 2021 Nov 1;12:6269. doi: 10.1038/s41467-021-26537-9 (PMC8560783; doi:10.1038/s41467-021-26537-9)
Supplement: Supplementary file 6 — Supplementary Data 3 [file 41467_2021_26537_MOESM6_ESM.csv]

Supplementary_Data_3: Filtered occurrences retrieved from Global Biodiversity Information Facility, GBIF.org (04/28/2020; GBIF Occurrence Download DOI 10.15468/dl.8383sp; (Available as supplementary data and in Github: https://doi.org/10.5281/zenodo.5510615 (https://github.com/GregoryThom/)).
Species	longitude	latitude	state	locality	year	month	identifier	seasson	Elevation
Cacicus chrysopterus	-46.473782	-21.812843	Minas Gerais	Recanto dos lagos	2018	3	OBS595226683	fall	1378.77
Cacicus chrysopterus	-44.696937	-22.229044	Minas Gerais	RPPN François Robert Arthur - Itamonte / MG	2016	6	OBS421278077	wint	1540.48
Cacicus chrysopterus	-44.572687	-22.319371	Minas Gerais	Trilha Maringá - Alcantilado - Bocaina de Minas-MG	2017	4	OBS485825221	fall	1189.06
Cacicus chrysopterus	-44.57053	-22.321294	Minas Gerais	BR-Minas Gerais-Maringá - -22,321x-44,571 - 15/04/2017 9:04 PM	2017	4	OBS486116532	fall	1189.06
Cacicus chrysopterus	-44.612127	-22.328345	Minas Gerais	NA	2018	5	14025989	fall	1432.42
Cacicus chrysopterus	-44.531193	-22.329971	Rio de Janeiro	Visconde de Mauá--área geral	2018	6	OBS632033416	wint	1098.12
Cacicus chrysopterus	-44.531987	-22.330257	Rio de Janeiro	Visconde de Mauá	2016	1	OBS363883774	sum	1098.12
Cacicus chrysopterus	-44.525403	-22.350181	Rio de Janeiro	Parque Estadual da Pedra Selada	2018	10	OBS665006533	spri	976.07
Cacicus chrysopterus	-44.796072	-22.352963	Minas Gerais	Itamonte--RPPN Alto Montana	2018	3	OBS594022814	fall	1552.81
Cacicus chrysopterus	-44.55135	-22.354053	Rio de Janeiro	Vale da Grama	2016	1	OBS363883631	sum	1129.42
Cacicus chrysopterus	-44.73429	-22.355908	Minas Gerais	(-22.3559,-44.7343) Araucaria Tit-Spinetail spot down hill from the Itatiaia NP checkpoint station	2018	10	OBS698889816	spri	2060.19
Cacicus chrysopterus	-44.734746	-22.362522	Minas Gerais	PN Itatiaia (parte alta), Itamonte, Minas Gerais, BR (-22,363, -44,735)	2018	4	OBS608308976	fall	1919.23
Cacicus chrysopterus	-44.724612	-22.36484	Rio de Janeiro	PN do Itatiaia--Agulhas Negras Road (RJ; 2200-2400m)	2018	7	OBS643045954	wint	2136.3
Cacicus chrysopterus	-44.725223	-22.365088	Rio de Janeiro	Unnamed Road, Minas Gerais, BR (-22,365, -44,725)	2017	9	OBS530739042	spri	2136.3
Cacicus chrysopterus	-44.746156	-22.36607	Minas Gerais	PN do Itatiaia--Agulhas Negras Road (MG; 1700-2200m)	2018	7	OBS643537394	wint	1919.23
Cacicus chrysopterus	-44.737891	-22.366355	Minas Gerais	BR-485, Itamonte BR-MG (-22.3664,-44.7379)	2018	7	OBS641124029	wint	1919.23
Cacicus chrysopterus	-44.7334	-22.3667	NA	Itatiaia National Park - Agulhas Negras road	2016	8	332914@XC	wint	1919.23
Cacicus chrysopterus	-44.740896	-22.367758	Minas Gerais	Parque Nacional do Itatiaia, parte alta, Itamonte,BR (-22,368, -44,741)	2017	9	OBS530739367	spri	1919.23
Cacicus chrysopterus	-44.710963	-22.368977	Rio de Janeiro	PN - Itatiaia - Abandoned Resort	2017	9	OBS565709846	spri	2136.3
Cacicus chrysopterus	-44.628469	-22.369822	Rio de Janeiro	NA	2018	3	10750756	fall	2190.96
Cacicus chrysopterus	-44.751598	-22.372346	Minas Gerais	Estrada Parque Itamonte	2018	12	OBS690598110	sum	1919.23
Cacicus chrysopterus	-44.703861	-22.372892	Rio de Janeiro	Rodovia Sebastião Alves do Nascimento, Rio de Janeiro, BR (-22.373, -44.704)	2018	10	OBS662833870	spri	2302.11
Cacicus chrysopterus	-44.755429	-22.37344	Minas Gerais	-22,3734x-44,7554 - 18 de mai de 2017 06:35	2017	5	OBS501484456	fall	1771.76
Cacicus chrysopterus	-44.756255	-22.373465	Minas Gerais	(-22.3735,-44.7563)	2018	11	OBS672638663	spri	1771.76
Cacicus chrysopterus	-44.756815	-22.373522	Minas Gerais	PN do Itatiaia--Agulhas Negras Road (MG and RJ; 1700-2400m)	2018	1	OBS562559984	sum	1771.76
Cacicus chrysopterus	-44.759224	-22.374101	Minas Gerais	-22,3741x-44,7592 - 17 de mai de 2017 06:14	2017	5	OBS501260462	fall	1771.76
Cacicus chrysopterus	-44.75527	-22.375072	Rio de Janeiro	PN Itatiaia—Agulhas Negras road (-22.3751,-44.7553)	2018	12	OBS690014020	sum	1771.76
Cacicus chrysopterus	-44.762931	-22.375678	Minas Gerais	Hotel São Gotardo	2016	11	OBS444923750	spri	1771.76
Cacicus chrysopterus	-44.760225	-22.377042	Rio de Janeiro	Parque Nacional do Itatiaia (parte alta), Itamonte, Minas Gerais.	2018	3	OBS593923805	fall	1674.15
Cacicus chrysopterus	-44.947565	-22.386335	Minas Gerais	Passa Quatro - MG, Passa Quatro BR-MG (-22,3863,-44,9476)	2018	5	OBS609109352	fall	1134.19
Cacicus chrysopterus	-44.747819	-22.389781	Rio de Janeiro	Side road before garganta, alto itatiaia	2016	12	OBS457536494	sum	1598.57
Cacicus chrysopterus	-44.624233	-22.406585	Rio de Janeiro	PN do Itatiaia--área geral (Partes Baixa e Alta)	2018	7	OBS644427585	wint	2030.92
Cacicus chrysopterus	-44.552109	-22.411502	Rio de Janeiro	Penedo--Pousada 3 bacias	2018	7	OBS638729959	wint	719.3
Cacicus chrysopterus	-44.724329	-22.417763	Rio de Janeiro	Unnamed Road, Rio de Janeiro, BR (-22,418, -44,724)	2017	11	OBS561274018	spri	1053.67
Cacicus chrysopterus	-45.376364	-22.427021	Minas Gerais	BR-Minas Gerais-Itajubá - -22,427x-45,376 - 26/06/2016 21:18	2016	6	OBS414351207	wint	1306.16
Cacicus chrysopterus	-44.61993	-22.42904	Rio de Janeiro	PN do Itatiaia--Piscina do Maromba Trail	2018	7	OBS638498276	wint	1451.8
Cacicus chrysopterus	-44.615079	-22.431983	Rio de Janeiro	PN de Itatiaia--Hotel do Ypê	2018	2	OBS584513145	sum	1451.8
Cacicus chrysopterus	-44.615444	-22.432028	Rio de Janeiro	NA	2019	8	31447023	wint	1451.8
Cacicus chrysopterus	-44.609116	-22.435974	Rio de Janeiro	PN do Itatiaia--Trilha dos Três Picos	2018	7	OBS638717967	wint	1046.57
Cacicus chrysopterus	-44.597282	-22.439591	Rio de Janeiro	PN do Itatiaia--Hotel Simon	2017	9	OBS545808532	spri	957.69
Cacicus chrysopterus	-44.916656	-22.441146	Minas Gerais	Refúgio Serra Fina, Passa Quatro	2016	10	OBS435349663	spri	1596.06
Cacicus chrysopterus	-44.611037	-22.444906	Rio de Janeiro	PN do Itatiaia--Parte Baixa (Hotéis Ype, Donati, Simon; 400-800m)	2018	5	OBS623622751	fall	1046.57
Cacicus chrysopterus	-42.972413	-22.458428	Rio de Janeiro	NA	2016	10	4368901	spri	880.26
Cacicus chrysopterus	-44.592346	-22.462509	Rio de Janeiro	Parque Nacional do Itatiaia - parte baixa.	2018	9	OBS655725372	spri	651.57
Cacicus chrysopterus	-44.58546	-22.466179	Rio de Janeiro	Itatiaia--CRI	2018	7	OBS638995011	wint	651.57
Cacicus chrysopterus	-45.405265	-22.470206	Minas Gerais	BR-Minas Gerais-Itajubá-1124 Estr. Ponte Santo Antônio - -22,47x-45,405 - 16/05/2016 15:47	2016	5	OBS404585437	fall	1126.5
Cacicus chrysopterus	-45.375484	-22.478525	Minas Gerais	Estrada de acesso ao Pico dos Marins -22,479x-45,375 - 29 de dez de 2016 05:05	2016	12	OBS452791637	sum	960.09
Cacicus chrysopterus	-45.133856	-22.500172	Minas Gerais	Pico Dos Marins -- Marmelópolis--MG	2018	9	OBS655191527	spri	1653.11
Cacicus chrysopterus	-45.309404	-22.502901	Minas Gerais	Delfim Moreira, Minas Gerais, BR (-22,503, -45,309)	2017	8	OBS526155384	wint	1350
Cacicus chrysopterus	-45.305828	-22.504851	Minas Gerais	BR-Minas Gerais-Delfim Moreira - -22,505x-45,306 - 15 de jul de 2017 05:55	2017	7	OBS520189719	wint	1350
Cacicus chrysopterus	-45.301567	-22.505143	Minas Gerais	BR-Minas Gerais-Delfim Moreira Estrada Barreira - -22,505x-45,302 - 23 de abr de 2017 05:20	2017	4	OBS495338938	fall	1340.84
Cacicus chrysopterus	-45.293021	-22.506387	Minas Gerais	BR-Minas Gerais-Delfim Moreira-394-476 Avenida do Encontro - -22,506x-45,293	2017	2	OBS464649393	sum	1340.84
Cacicus chrysopterus	-45.294378	-22.506848	Minas Gerais	BR-Minas Gerais-Delfim Moreira Estrada Bartira/bifurcação- -22,507x-45,294 - 9 de abr de 2017 04:44	2017	4	OBS484114505	fall	1340.84
Cacicus chrysopterus	-45.294515	-22.50688	Minas Gerais	MG-350, Minas Gerais, BR (-22,507, -45,295)	2018	2	OBS581995428	sum	1340.84
Cacicus chrysopterus	-45.294171	-22.50699	Minas Gerais	MG-350, Minas Gerais, BR (-22,507, -45,294)	2017	8	OBS526504450	wint	1340.84
Cacicus chrysopterus	-45.293951	-22.506995	Minas Gerais	BR-Minas Gerais-Delfim-Estrada Pico Dos Marins Moreira - -22,507x-45,294 - 26 de mar de 2017 04:39	2018	5	OBS612120473	fall	1340.84
Cacicus chrysopterus	-45.149171	-22.508715	São Paulo	BR-São Paulo-Piquete - -22,509x-45,149 - 22 de jul de 2017 06:50	2017	7	OBS520851626	wint	1653.11
Cacicus chrysopterus	-45.14774	-22.509244	São Paulo	Trilha Da Base Marins Para Morro Do Careca -- Marmelópolis -- Mg.	2018	9	OBS665492784	spri	1653.11
Cacicus chrysopterus	-45.279257	-22.520761	Minas Gerais	BR-Minas Gerais-Delfim Moreira-Rua Joaquim de Oliveira - -22,521x-45,279	2017	5	OBS496528671	fall	1296.76
Cacicus chrysopterus	-45.281521	-22.52214	Minas Gerais	BR-Minas Gerais-Delfim Moreira - -22,522x-45,282 - 18 de jul de 2017 09:00	2017	7	OBS520188822	wint	1296.76
Cacicus chrysopterus	-45.354895	-22.525733	Minas Gerais	BR-Minas Gerais-Wenceslau Braz-26 Rodovia Juscelino Kubitscheck de Oliveira - -22,526x-45,355	2017	5	OBS505755212	fall	1168.72
Cacicus chrysopterus	-45.279692	-22.529549	Minas Gerais	BR-Minas Gerais-Delfim Moreira-Unnamed Rd - -22,53x-45,28	2016	6	OBS414436966	wint	1296.76
Cacicus chrysopterus	-45.168311	-22.530904	Minas Gerais	Unnamed Road, Minas-Divisa Delfim/Marmelópolis. Gerais, BR (-22,531, -45,168)	2017	9	OBS533269610	spri	1538.11
Cacicus chrysopterus	-45.263726	-22.534092	Minas Gerais	Delfim Moreira -- MG-350 - -22,5341x-45,2637	2018	2	OBS579430644	sum	1424
Cacicus chrysopterus	-45.362822	-22.535338	Minas Gerais	BR-Minas Gerais-Wenceslau Braz-164 Rodovia Juscelino Kubitscheck de Oliveira - -22,535x-45,363	2017	6	OBS512151815	wint	1218.08
Cacicus chrysopterus	-45.145986	-22.539043	São Paulo	Estrada/Bairro Marins(-22,539, -45,146)	2017	12	OBS554032280	sum	1055.38
Cacicus chrysopterus	-45.232507	-22.540341	Minas Gerais	Estrada De Acesso Ao Pico Dos Marins -- Delfim Moreira	2018	5	OBS627228235	fall	1453.31
Cacicus chrysopterus	-45.179165	-22.541663	Minas Gerais	Delfim Moreira--Estrada para o Pico dos Marins	2018	4	OBS604741010	fall	1487.37
Cacicus chrysopterus	-45.1961	-22.5466	north	Delfim Moreira- Estrada para pico dos Marins- MG			LGEMA18821
Cacicus chrysopterus	-45.371801	-22.548325	Minas Gerais	BR-Minas Gerais-Wenceslau Braz-Rodovia Tancredo Neves - -22,548x-45,372	2016	10	OBS437837339	spri	1163.86
Cacicus chrysopterus	-45.283032	-22.557979	Minas Gerais	BR-Minas Gerais-Delfim Moreira-Unnamed Road -Haras Serra Bonita. -22,558x-45,283	2018	5	OBS619320883	fall	1642.98
Cacicus chrysopterus	-45.282766	-22.558087	Minas Gerais	Serra Bonita -- Delfim Moreira--MG.	2018	8	OBS659537135	wint	1642.98
Cacicus chrysopterus	-45.28095	-22.558929	Minas Gerais	BR-Minas Gerais-Delfim Moreira-Unnamed Road - -22,559x-45,281	2016	7	OBS419923411	wint	1679.18
Cacicus chrysopterus	-45.2231	-22.5673	north	Piquete- Estada vicinal- SP`			LGEMA18874
Cacicus chrysopterus	-45.229579	-22.568917	Minas Gerais	Piquete -- Trilha Do Pico Do Ataque.	2018	4	OBS604164211	fall	1401.49
Cacicus chrysopterus	-45.250094	-22.574376	Minas Gerais	Estrada Barreira- Fazenda Da Onça. (-22,574, -45,25)	2017	9	OBS535475776	spri	1589.05
Cacicus chrysopterus	-45.260823	-22.57508	Minas Gerais	BR-Minas Gerais-Delfim Moreira-Unnamed Road - -22,575x-45,261	2016	9	OBS430817274	spri	1826.39
Cacicus chrysopterus	-45.25155	-22.575656	Minas Gerais	Delfim Moreira--Barreira	2018	4	OBS604796610	fall	1589.05
Cacicus chrysopterus	-45.263683	-22.577759	Minas Gerais	-22,578x-45,264 - Fazenda Bartira 01/10/2016 18:12	2016	10	OBS433398549	spri	1826.39
Cacicus chrysopterus	-45.536661	-22.583206	Minas Gerais	Trilha Pedra Da Nuvem Branca -- Piranguçu -- MG.	2018	8	OBS650470107	wint	1443.7
Cacicus chrysopterus	-45.568371	-22.605915	Minas Gerais	Vila Maria vicinity, SW of Piranguçu, Minas Gerais, Brazil	2017	7	OBS520931128	wint	1543.98
Cacicus chrysopterus	-45.357584	-22.61571	Minas Gerais	Delfim Moreira--Fazenda da Onça	2017	11	OBS547348392	spri	1853.75
Cacicus chrysopterus	-45.397195	-22.629471	Minas Gerais	Estrada Divisa Charco/Parque ESTADUAL DE CAMPOS DO JORDÃO--MG/SP	2018	7	OBS646019749	wint	1742.75
Cacicus chrysopterus	-45.397142	-22.629502	Minas Gerais	Estrada Charco/Campos Do Jordão -- Wenceslau Braz-- Mg.	2018	8	OBS655193451	wint	1742.75
Cacicus chrysopterus	-45.397413	-22.63023	Minas Gerais	Delfim Moreira--Estrada Charco-PE Campos do Jordão	2017	11	OBS547483529	spri	1742.75
Cacicus chrysopterus	-45.426492	-22.649939	São Paulo	PE Campos do Jordão--Divisa com MG	2018	7	OBS646023320	wint	1707.96
Cacicus chrysopterus	-45.592687	-22.655598	São Paulo	Estrada Piranguçu/São Bento do Sapucaí- lago da represa. -22,656x-45,593	2017	3	OBS476578855	fall	1668.98
Cacicus chrysopterus	-45.863879	-22.660937	Minas Gerais	BR-Minas Gerais-Gonçalves-Unnamed Road - -22,661x-45,864	2017	2	OBS469358690	sum	1377.64
Cacicus chrysopterus	-45.642	-22.6797	São Paulo	São Bento do Sapucaí--Estrada do Baúzinho	2018	9	OBS659947524	spri	1585.49
Cacicus chrysopterus	-45.655682	-22.684747	São Paulo	Monumento Natural Pedra do Baú	2016	2	OBS618755929	sum	1585.49
Cacicus chrysopterus	-45.481944	-22.689444	São Paulo	PE Campos do Jordão (Horto Florestal)	2017	3	OBS472033864	fall	1538.59
Cacicus chrysopterus	-45.48765	-22.691073	São Paulo	Avenida Pedro Paulo, São Paulo, BR Horto Florestal Csmpos Do Jordão. (-22,691, -45,488)	2017	11	OBS547914973	spri	1673.81
Cacicus chrysopterus	-45.480176	-22.691575	São Paulo	Horto Florestal de Campos do Jordão	2017	11	OBS547080761	spri	1673.81
Cacicus chrysopterus	-45.490709	-22.693548	São Paulo	São Paulo, BR (-22,694, -45,491)	2018	4	OBS600715006	fall	1673.81
Cacicus chrysopterus	-45.505657	-22.694156	São Paulo	BR-São Paulo-Campos do Jordão	2016	5	OBS403563522	fall	1603.99
Cacicus chrysopterus	-45.889313	-22.695437	Minas Gerais	Gonçalves--Pousada Bicho do Mato	2018	9	OBS659732465	spri	1709
Cacicus chrysopterus	-45.597437	-22.699812	São Paulo	Condomínio Cidade do Sol,Campos do Jordão, SP (-22,7, -45,597)	2018	7	OBS642516568	wint	1623.23
Cacicus chrysopterus	-45.478431	-22.703137	São Paulo	Estrada da Romaria--Até pousada Sta. Maria da Serra	2018	5	OBS612696515	fall	1811.05
Cacicus chrysopterus	-45.588619	-22.70355	São Paulo	Campos do Jordão--Pico do Imbiri	2018	4	OBS605052773	fall	1610.49
Cacicus chrysopterus	-45.588995	-22.705318	São Paulo	Campos do Jordão - SP	2018	5	OBS623853927	fall	1610.49
Cacicus chrysopterus	-45.569363	-22.713044	São Paulo	Campos do Jordão - Morro do Elefante	2017	5	OBS623375036	fall	1665.97
Cacicus chrysopterus	-45.604715	-22.715195	São Paulo	Campos do Jordão - SP	2018	5	OBS626865529	fall	1685.7
Cacicus chrysopterus	-45.627318	-22.721925	São Paulo	Pousada Recanto São Benedito, Campos do Jordão	2016	2	OBS376055520	sum	1595.69
Cacicus chrysopterus	-45.88162	-22.733114	Minas Gerais	Sítio Esperança-Juncal- (-22,733, -45,882)	2018	11	OBS683713794	spri	1699.46
Cacicus chrysopterus	-45.589828	-22.73724	São Paulo	Campos do Jordão--área geral	2018	12	OBS688770786	sum	1663.93
Cacicus chrysopterus	-45.488698	-22.75509	São Paulo	Pindamonhangaba--Trilha Zig Zag	2018	12	OBS690004144	sum	1287.16
Cacicus chrysopterus	-44.390473	-22.776419	São Paulo	Bananal SP	2016	9	OBS429345010	spri	1217.48
Cacicus chrysopterus	-44.383019	-22.779198	São Paulo	BR-São Paulo-Bananal-Estrada do Ariró - -22,779x-44,383	2017	2	OBS473394189	sum	1217.48
Cacicus chrysopterus	-44.3868	-22.7806	north	Bananal- E.E. Bananal- SP			LGEMA18744
Cacicus chrysopterus	-44.3868	-22.7806	north	Bananal- E.E. Bananal- SP			LGEMA18753
Cacicus chrysopterus	-44.381376	-22.788445	São Paulo	Fazenda Encontro - BR-São Paulo-Bananal - -22,788x-44,381 - 31/12/2016 20:54	2016	12	OBS453085534	sum	1347.72
Cacicus chrysopterus	-44.376102	-22.789739	São Paulo	Encontro - Bocaina	2017	2	OBS586189424	sum	1321.83
Cacicus chrysopterus	-45.666861	-22.825238	São Paulo	Santo Antônio do Pinhal--área geral	2017	7	OBS667149601	wint	1135.59
Cacicus chrysopterus	-44.461274	-22.837073	São Paulo	Brejal, Bananal	2016	7	OBS420350080	wint	1216.28
Cacicus chrysopterus	-45.656768	-22.852414	São Paulo	Estrada do Pico Agudo, Santo Antônio do Pinhal	2018	5	OBS610477227	fall	1280.29
Cacicus chrysopterus	-45.656833	-22.852486	São Paulo	BR-SP-Santo Antônio do Pinhal-12450 - -22,8525x-45,6568	2017	3	OBS472557381	fall	1280.29
Cacicus chrysopterus	-45.656777	-22.85252	São Paulo	Estrada do Pico Agudo, Santo Antônio do Pinhal / SP - BR	2018	1	OBS569324810	sum	1280.29
Cacicus chrysopterus	-44.4714	-22.8588	NA	Brejal, Bananal, São Paulo	2016	7	328920@XC	wint	1307.5
Cacicus chrysopterus	-46.027554	-22.861706	Minas Gerais	Rua da Represa, Monte Verde, Camanducaia	2016	7	OBS418443026	wint	1626.19
Cacicus chrysopterus	-46.077577	-22.861798	Minas Gerais	Monte Verde--Pousada Natureza da Terra	2018	7	OBS640799967	wint	1456.8
Cacicus chrysopterus	-46.033798	-22.863288	Minas Gerais	BR-Minas Gerais-Camanducaia-Monte Verde	2016	9	OBS433015469	spri	1558.75
Cacicus chrysopterus	-46.038766	-22.863364	Minas Gerais	Monte Verde--área geral	2018	9	OBS662143581	spri	1558.75
Cacicus chrysopterus	-47.080844	-22.867536	São Paulo	Pousada Do Professor, Tapiraí, SP	2018	7	OBS644276193	wint	674.14
Cacicus chrysopterus	-45.876675	-22.872716	Minas Gerais	-22,8727x-45,8767 - 20 May 2017 09:55	2017	5	OBS513180241	fall	1422.48
Cacicus chrysopterus	-45.969522	-22.878271	São Paulo	São Francisco Xavier--Serra dos Poncianos e trilhas	2018	9	OBS656164511	spri	1513.72
Cacicus chrysopterus	-46.027674	-22.878951	Minas Gerais	BR-Minas Gerais-Camanducaia-Monte Verde-R. Lira	2017	1	OBS455286485	sum	1718.91
Cacicus chrysopterus	-46.027792	-22.879094	Minas Gerais	Monte Verde	2017	9	OBS537002123	spri	1718.91
Cacicus chrysopterus	-44.472871	-22.879467	Rio de Janeiro	Bocaina	2017	3	OBS478418364	fall	1212.95
Cacicus chrysopterus	-46.023926	-22.882438	Minas Gerais	3655 Avenida das Montanhas, São Paulo, BR (-22,882, -46,024)	2018	2	OBS578079790	sum	1718.91
Cacicus chrysopterus	-45.866096	-22.886119	São Paulo	São Francisco Xavier--Estrada do Rio Manso	2018	12	OBS686794441	sum	1390.34
Cacicus chrysopterus	-45.686039	-22.887503	São Paulo	Hotel Harmonia	2018	9	OBS659528030	spri	1284.55
Cacicus chrysopterus	-45.956178	-22.894877	São Paulo	Viveiro de Reabilitação -22.895x-45.956	2017	7	OBS521682526	wint	942.93
Cacicus chrysopterus	-44.185709	-22.897078	Rio de Janeiro	Estrada Rio Das Pedras - Trilha Da Pedra Chata	2017	7	OBS521879814	wint	1136.87
Cacicus chrysopterus	-45.958383	-22.897778	São Paulo	851 Estrada dos Poncianos, São Paulo, BR (-22,898, -45,958)	2017	9	OBS534301781	spri	942.93
Cacicus chrysopterus	-45.958295	-22.898202	São Paulo	851 Estrada dos Poncianos, São Paulo, BR (-22,898, -45,958)	2017	8	OBS545576767	wint	942.93
Cacicus chrysopterus	-45.958318	-22.898338	São Paulo	BR-São Paulo-São José dos Campos - -22,898x-45,958 - 1 de ago de 2017 06:46	2017	9	OBS533945361	spri	942.93
Cacicus chrysopterus	-45.956821	-22.898678	São Paulo	Iniciativa Gaia	2017	8	OBS528406621	wint	942.93
Cacicus chrysopterus	-45.956663	-22.898966	São Paulo	Instituto Gaia	2017	8	OBS528287126	wint	942.93
Cacicus chrysopterus	-45.992491	-22.900921	São Paulo	sitio cheiro do mato	2017	2	OBS472095016	sum	1428.47
Cacicus chrysopterus	-45.980847	-22.907252	São Paulo	Estrada dos Ferreiras, São Paulo, Sentido Trilha Do MiranteBR (-22,907, -45,981)	2018	3	OBS595859403	fall	916.21
Cacicus chrysopterus	-45.943138	-22.90807	São Paulo	335 Estrada de Santa Bárbara, São Paulo, BR (-22,908, -45,943)	2018	3	OBS589939759	fall	835.85
Cacicus chrysopterus	-46.645456	-22.936029	São Paulo	BR-Espaço Maitá-Estrada Municipal Octavio Antonio de Souza- -22,936x-46,645	2016	10	OBS435135084	spri	845.87
Cacicus chrysopterus	-45.838231	-22.955464	São Paulo	Monteiro Lobato	2018	4	OBS666537336	fall	717.53
Cacicus chrysopterus	-48.402396	-22.962699	São Paulo	São Paulo, BR (-22,963, -48,402)	2018	11	OBS678994505	spri	903.57
Cacicus chrysopterus	-46.534232	-22.975036	São Paulo	Lago do Taboão	2016	9	OBS427473855	spri	872.46
Cacicus chrysopterus	-46.126293	-23.072198	São Paulo	Igaratá - SP, Igaratá BR-SP (-23,0722,-46,1263)	2018	1	OBS568981164	sum	685.03
Cacicus chrysopterus	-44.930845	-23.12925	São Paulo	Cunha--Lavandário	2018	4	OBS595798962	fall	1099.26
Cacicus chrysopterus	-44.816351	-23.142773	Rio de Janeiro	Cunha--Pedra da Macela	2017	1	OBS461035640	sum	1408.89
Cacicus chrysopterus	-44.845845	-23.147334	São Paulo	Cunha--Wolkenburg	2018	1	OBS571594009	sum	1462.62
Cacicus chrysopterus	-44.8315	-23.151302	São Paulo	(-23,1513,-44,8315)	2018	10	OBS663910694	spri	1523.56
Cacicus chrysopterus	-44.82121	-23.151322	Rio de Janeiro	Estrada Da Pedra Da Macela, Rio de Janeiro, BR (-23,151, -44,821)	2018	9	OBS659130933	spri	1523.56
Cacicus chrysopterus	-44.821473	-23.153105	Rio de Janeiro	Trilha Dos 7 Degraus	2018	7	OBS639757686	wint	1523.56
Cacicus chrysopterus	-44.823014	-23.163531	Rio de Janeiro	Porteira Macela PARATY RJ	2018	10	OBS664248994	spri	1346.06
Cacicus chrysopterus	-44.84007	-23.166922	São Paulo	BR-São Paulo-Cunha-1 “Rodovia Vice Prefeito Salvador Pacetti” - -23,167x-44,84	2016	11	OBS443812741	spri	1346.06
Cacicus chrysopterus	-44.839887	-23.167177	Rio de Janeiro	“Rodovia Vice Prefeito Salvador Pacetti”, São Paulo, BR (-23,167, -44,84)	2018	5	OBS615151988	fall	1346.06
Cacicus chrysopterus	-44.83233	-23.175714	Rio de Janeiro	Estrada Paraty-Cunha (RJ-165)	2017	6	OBS512880894	wint	1346.06
Cacicus chrysopterus	-44.828996	-23.175727	Rio de Janeiro	Rio de Janeiro, BR (-23,176, -44,829)	2018	4	OBS615661178	fall	1346.06
Cacicus chrysopterus	-44.972671	-23.183642	São Paulo	Sitio das Arapongas	2017	2	OBS462557687	sum	1202.01
Cacicus chrysopterus	-45.014771	-23.226031	São Paulo	Parque Da Serra Do Mar - núcleo De Cunha.	2018	6	OBS630432302	wint	1122.53
Cacicus chrysopterus	-45.014836	-23.226672	São Paulo	Cunha, São Paulo, BR (-23,227, -45,015)	2018	6	OBS629625562	wint	1122.53
Cacicus chrysopterus	-44.92594	-23.22694	São Paulo	São Paulo, BR (-23,227, -44,926)	2018	7	OBS643814533	wint	1203.25
Cacicus chrysopterus	-45.022326	-23.235263	São Paulo	PESM Núcleo Cunha	2016	3	OBS389124514	fall	1232.71
Cacicus chrysopterus	-44.999971	-23.254429	São Paulo	São Paulo, BR (-23,254, -45)	2018	7	OBS637411795	wint	1075.3
Cacicus chrysopterus	-45.200569	-23.289449	São Paulo	Unnamed Road, São Paulo, BR (-23.289, -45.201)	2018	10	OBS667443381	spri	1024.94
Cacicus chrysopterus	-45.164696	-23.319193	São Paulo	Reserva Guainumbi	2018	10	OBS675233653	spri	1007.88
Cacicus chrysopterus	-45.163913	-23.319735	São Paulo	Pousada Oikos (Josiél Briet)	2018	1	OBS571723012	sum	1007.88
Cacicus chrysopterus	-45.191483	-23.324775	São Paulo	São Luís do Paraitinga -- Fragmento 12	2016	1	OBS415164250	sum	1008.8
Cacicus chrysopterus	-45.174789	-23.326278	São Paulo	São Luís do Paraitinga -- Fragmento 11	2016	1	OBS415160489	sum	1008.8
Cacicus chrysopterus	-45.143681	-23.330321	São Paulo	PE Serra do Mar--Acesso Vereador Abílio Monteiro de Campos (-23.3303,-45.1437)	2018	12	OBS688381822	sum	1018.66
Cacicus chrysopterus	-45.180246	-23.335589	São Paulo	Serra do Mar Santa Virginia	2017	7	OBS542900369	wint	1008.8
Cacicus chrysopterus	-45.145929	-23.335638	São Paulo	Parque Estadual da Serra do Mar - Núcleo Sta Virgínia/Pousada Oikos.	2018	11	OBS674330284	spri	1018.66
Cacicus chrysopterus	-45.145942	-23.33649	São Paulo	(-23.3365,-45.1459)	2018	9	OBS659473369	spri	1018.66
Cacicus chrysopterus	-45.145959	-23.336504	São Paulo	Rodovia Osvaldo Cruz, São Paulo, BR (-23.337, -45.146)	2018	9	OBS659513278	spri	1018.66
Cacicus chrysopterus	-45.144803	-23.341862	São Paulo	PE Serra do Mar	2017	9	OBS544103287	spri	971.22
Cacicus chrysopterus	-45.13815	-23.345877	São Paulo	Trilha do Rio Ipiranga	2018	5	OBS623332703	fall	971.22
Cacicus chrysopterus	-45.137046	-23.347392	São Paulo	(-23.3474,-45.1370)	2018	10	OBS671745271	spri	971.22
Cacicus chrysopterus	-45.13487	-23.35044	São Paulo	Localidade Desconhecida - -23,35x-45,135 - 24/08/2016 07:40	2016	8	OBS425155697	wint	971.22
Cacicus chrysopterus	-45.130841	-23.352356	São Paulo	-23,352x-45,131 - 13/02/2016 19:05	2016	2	OBS373194611	sum	971.22
Cacicus chrysopterus	-45.129824	-23.353788	São Paulo	Parque Estadual da Serra do Mar - Núcleo Santa Virgínia	2017	11	OBS549120533	spri	971.22
Cacicus chrysopterus	-45.104885	-23.354864	São Paulo	PE Serra do Mar--Núcleo Santa Virgínia	2018	5	OBS612910040	fall	959.64
Cacicus chrysopterus	-47.024647	-23.418875	São Paulo	BR-São Paulo-Pirapora do Bom Jesus-Unnamed Road - -23,419x-47,025	2016	5	OBS433723769	fall	789.68
Cacicus chrysopterus	-46.622978	-23.421334	São Paulo	PE da Cantareira--Nucleo Águas Claras	2018	11	OBS673020085	spri	980.39
Cacicus chrysopterus	-51.250577	-23.44679	Paraná	Parque Estadual Mata dos Godoy	2017	11	OBS552760604	spri	577.4
Cacicus chrysopterus	-46.636319	-23.452223	São Paulo	PE da Cantareira--Núcleo Pedra Grande	2017	10	OBS542889869	spri	888.06
Cacicus chrysopterus	-45.755	-23.526419	São Paulo	Casarão do Café	2018	10	OBS666800556	spri	959.59
Cacicus chrysopterus	-45.848951	-23.53578	São Paulo	Salesópolis--área geral	2018	6	OBS633957734	wint	847.2
Cacicus chrysopterus	-45.842703	-23.543665	São Paulo	Estrada do Cardoso	2016	1	OBS365257000	sum	847.2
Cacicus chrysopterus	-45.52721	-23.55647	São Paulo	Paraibuna--Estrada do Pavoeiro	2016	5	OBS619038300	fall	770.46
Cacicus chrysopterus	-45.837396	-23.564577	São Paulo	Usina Parque / Museu da Energia de Salesópolis	2018	7	OBS642509305	wint	885.74
Cacicus chrysopterus	-46.88054	-23.580821	São Paulo	Cotia--Condomínio São Paulo II	2018	12	OBS690329400	sum	781.58
Cacicus chrysopterus	-45.765793	-23.620351	São Paulo	BR-SP-Salesópolis (-23,6204,-45,7658)	2018	10	OBS664668992	spri	998.47
Cacicus chrysopterus	-45.8908	-23.6555	north	Estação Biológica de Boracéia- Salesópolis			101711
Cacicus chrysopterus	-46.959435	-23.66023	São Paulo	(-23,66, -46,959)	2018	12	OBS696219782	sum	888.92
Cacicus chrysopterus	-46.06126	-23.679794	São Paulo	Pedra do Sapo	2018	7	OBS641676357	wint	838.89
Cacicus chrysopterus	-46.403217	-23.759983	São Paulo	P2AM3	2017	10	OBS550868455	spri	792.12
Cacicus chrysopterus	-46.338878	-23.761983	São Paulo	Campo Grande, Paranapiacaba	2018	8	OBS647196417	wint	787.5
Cacicus chrysopterus	-46.340158	-23.763911	São Paulo	Santo André--Campo Grande e estrada do Rio Claro	2018	9	OBS653774246	spri	787.5
Cacicus chrysopterus	-46.340144	-23.764744	São Paulo	BR-São Paulo-Santo André-4492-4922 Estrada do Rio Claro - -23,765x-46,34	2016	10	OBS439614714	spri	787.5
Cacicus chrysopterus	-46.288919	-23.767436	São Paulo	PNM Nascentes de Paranapiacaba-Estrada do Taquaruçu	2018	4	OBS596292024	fall	871.8
Cacicus chrysopterus	-46.290759	-23.772801	São Paulo	Paranapiacaba--Estrada do Taquaruçu	2017	9	OBS531743311	spri	814.06
Cacicus chrysopterus	-46.292653	-23.773406	São Paulo	Paranapiacaba--PNM Nascentes de Paranapiacaba	2016	4	OBS392779414	fall	814.06
Cacicus chrysopterus	-46.293037	-23.773742	São Paulo	BR-São Paulo-Santo André-Estr. do Taquaruçu - -23,774x-46,293	2016	4	OBS437179496	fall	814.06
Cacicus chrysopterus	-46.516722	-23.777839	São Paulo	Serra do Mar - Estoril	2018	2	OBS574648199	sum	773.84
Cacicus chrysopterus	-46.464817	-23.800339	São Paulo	P3AM1	2017	10	OBS546060888	spri	757.35
Cacicus chrysopterus	-46.485136	-23.801204	São Paulo	Pousada dos Pescadores	2016	9	OBS428355962	spri	752.29
Cacicus chrysopterus	-46.500205	-23.812164	São Paulo	P1ac2	2018	7	OBS640097233	wint	751.12
Cacicus chrysopterus	-46.499691	-23.812879	São Paulo	Borda da Represa Billings	2018	11	OBS675410633	spri	751.12
Cacicus chrysopterus	-46.493318	-23.816883	São Paulo	P1ac3	2018	7	OBS640096405	wint	751.12
Cacicus chrysopterus	-47.683229	-23.817692	São Paulo	BR-SP-Pilar do Sul-18185 - -23,8177x-47,6832	2017	1	OBS460104038	sum	704.71
Cacicus chrysopterus	-46.477243	-23.818999	São Paulo	Rodovia Caminho do Mar	2018	11	OBS675419709	spri	745.28
Cacicus chrysopterus	-46.50345	-23.825102	São Paulo	P5AC2	2017	10	OBS546062981	spri	751.12
Cacicus chrysopterus	-47.195692	-23.844602	São Paulo	Ibiúna--Recanto no Sertão	2018	2	OBS589609292	sum	1005.59
Cacicus chrysopterus	-46.640977	-23.928127	São Paulo	APA Capivari-Monos . São Paulo-sp--	2016	1	OBS366246753	sum	788.51
Cacicus chrysopterus	-47.512436	-23.950096	São Paulo	Trilha dos Tucanos	2016	1	OBS370676473	sum	909.94
Cacicus chrysopterus	-51.168356	-23.952864	Paraná	RPPN em Mauá da Serra	2018	4	OBS647230387	fall	1109.01
Cacicus chrysopterus	-51.166526	-23.953477	Paraná	rppn monte sinai	2016	5	OBS407885222	fall	1109.01
Cacicus chrysopterus	-47.254994	-23.963901	São Paulo	BR-São Paulo-Ibiúna-Unnamed Road - -23,964x-47,255 - 7 de nov de 2016 23:55	2016	10	OBS441212263	spri	752.06
Cacicus chrysopterus	-47.508738	-23.98339	São Paulo	BR-São Paulo-Tapiraí-Rodovia Tenente Celestino Américo - -23,983x-47,509 - 20 de dez de 2016 21:22	2016	12	OBS450436198	sum	908.89
Cacicus chrysopterus	-47.508314	-23.984473	São Paulo	Localidade Desconhecida - -23,984x-47,508 - 24 de abr de 2017 07:11	2017	4	OBS516739980	fall	878.63
Cacicus chrysopterus	-46.743426	-23.984831	São Paulo	PE da Serra do Mar--Núcleo Curucutu	2018	1	OBS570685504	sum	695.21
Cacicus chrysopterus	-46.743228	-23.985753	São Paulo	Marsilac, São Paulo BR-SP (-23.9858,-46.7432)	2018	5	OBS612085686	fall	695.21
Cacicus chrysopterus	-47.508212	-23.987867	São Paulo	BR-São Paulo-Tapiraí - -23,988x-47,508 - 12 de dez de 2016 12:43	2016	11	OBS448652369	spri	878.63
Cacicus chrysopterus	-47.500224	-23.989051	São Paulo	BR-São Paulo-Tapiraí-Unnamed Road - -23,989x-47,5	2016	12	OBS450437653	sum	813.32
Cacicus chrysopterus	-47.491265	-23.991224	São Paulo	BR-São Paulo-Tapiraí-Unnamed Road - -23,991x-47,491 - 20 de dez de 2016 21:34	2016	12	OBS450438567	sum	813.32
Cacicus chrysopterus	-47.492253	-23.995142	São Paulo	Tapiraí--Mata Montana (Acesso Legado das Águas)	2018	6	OBS634759380	wint	813.32
Cacicus chrysopterus	-47.492661	-23.995741	São Paulo	-23,9957x-47,4927 - 17 de out de 2016 09:47	2016	10	OBS437656217	spri	813.32
Cacicus chrysopterus	-47.562904	-24.002249	São Paulo	NA	2017	8	12136879	wint	785.84
Cacicus chrysopterus	-51.099899	-24.002624	Paraná	ninhal das maritacas	2016	3	OBS402703695	fall	1080.84
Cacicus chrysopterus	-47.561188	-24.00366	São Paulo	Trilha dos Tucanos	2018	5	OBS612251331	fall	782.55
Cacicus chrysopterus	-47.0037	-24.0037	NA	Trilha dos Tucanos, Tapirai, São Paulo	2018	9	435679@XC	spri	735.08
Cacicus chrysopterus	-47.562576	-24.004414	São Paulo	BR-SP-Tapiraí-18180 - -24.0044x-47.5626	2016	5	OBS405687948	fall	782.55
Cacicus chrysopterus	-47.562312	-24.004544	São Paulo	Trilha dos tucanos - BR-SP-Tapiraí-18180 - -24.0045x-47.5623	2016	10	OBS439959914	spri	782.55
Cacicus chrysopterus	-47.562303	-24.004548	São Paulo	Global Big Day- 14 de mai de 2016 Trilha Dos Tucanos Time Maria Leque do Sudeste	2016	5	OBS404855773	fall	782.55
Cacicus chrysopterus	-47.562378	-24.004593	São Paulo	Trilha dos Tucanos	2016	6	OBS414219833	wint	782.55
Cacicus chrysopterus	-47.56231	-24.004627	São Paulo	BR-São Paulo-Tapiraí-Unnamed Road - -24,005x-47,562	2016	1	OBS437184864	sum	782.55
Cacicus chrysopterus	-47.562304	-24.00464	São Paulo	NA	2016	11	4660955	spri	782.55
Cacicus chrysopterus	-47.562346	-24.004641	São Paulo	BR-São Paulo-Tapiraí-Unnamed Road - -24,005x-47,562	2017	4	OBS488422650	fall	782.55
Cacicus chrysopterus	-47.560812	-24.005	São Paulo	trilha dos toucanos	2016	7	OBS421045170	wint	782.55
Cacicus chrysopterus	-47.475788	-24.005311	São Paulo	BR-São Paulo-Tapiraí-Unnamed Road - -24,005x-47,476	2018	7	OBS643836739	wint	556.98
Cacicus chrysopterus	-47.563731	-24.006852	São Paulo	Trilha dos Tucanos	2017	4	OBS487376208	fall	782.55
Cacicus chrysopterus	-47.563797	-24.007119	São Paulo	Trilha do pinto do mato	2018	5	OBS623834882	fall	782.55
Cacicus chrysopterus	-50.759924	-24.009551	Paraná	84350, Ortigueira BR-PR (-24,0096,-50,7599)	2017	6	OBS512839605	wint	567.46
Cacicus chrysopterus	-47.9157	-24.018328	São Paulo	Big Day Brazil 2017	2017	10	OBS544959043	spri	791.14
Cacicus chrysopterus	-47.343897	-24.031404	São Paulo	-24,0314x-47,3439 - 2 de dez de 2016 06:39	2016	12	OBS449043651	sum	509.3
Cacicus chrysopterus	-47.986252	-24.044195	São Paulo	RPPN de Trápaga	2017	1	OBS455242712	sum	777.72
Cacicus chrysopterus	-47.980835	-24.046224	São Paulo	Sao Miguel Arcanjo, São Paulo, BR (-24,046, -47,981)	2018	10	OBS663686916	spri	777.72
Cacicus chrysopterus	-47.986243	-24.049624	São Paulo	RPPN Trapangá	2018	2	OBS664190129	sum	777.72
Cacicus chrysopterus	-47.9947	-24.0557	NA	São Miguel Arcanjo, São Paulo	2016	10	421862@XC	spri	745.26
Cacicus chrysopterus	-47.993735	-24.055789	São Paulo	Parque Estadual Carlos Botelho	2018	10	OBS668588706	spri	745.26
Cacicus chrysopterus	-47.993072	-24.057071	São Paulo	PE Carlos Botelho--Núcleo São Miguel Arcanjo (sede)	2018	9	OBS658804934	spri	745.26
Cacicus chrysopterus	-47.990523	-24.060056	São Paulo	PE Carlos Botelho--trilha da represa	2016	12	OBS451050876	sum	745.26
Cacicus chrysopterus	-47.456988	-24.078249	São Paulo	-24,0782x-47,4570 - 22 de out de 2016 10:04	2016	10	OBS438986515	spri	421.9
Cacicus chrysopterus	-47.593718	-24.07844	São Paulo	Sitio tapiraí	2016	2	OBS373164453	sum	508.2
Cacicus chrysopterus	-47.977295	-24.136728	São Paulo	PE Carlos Botelho	2016	11	OBS441680491	spri	771.79
Cacicus chrysopterus	-48.40595	-24.16468	São Paulo	PE Intervales--Estrada de acesso	2018	10	OBS670702607	spri	849.44
Cacicus chrysopterus	-48.419998	-24.18436	São Paulo	(-24.1844,-48.4200)	2018	10	OBS669980935	spri	891.26
Cacicus chrysopterus	-48.450086	-24.219308	São Paulo	(-24,2193,-48,4501)	2018	5	OBS622518199	fall	900.68
Cacicus chrysopterus	-48.450408	-24.219326	São Paulo	(-24,2193,-48,4504)	2018	11	OBS673155518	spri	900.68
Cacicus chrysopterus	-48.47011	-24.223529	São Paulo	(-24,2235,-48,4701)	2018	11	OBS672297991	spri	900.68
Cacicus chrysopterus	-48.47008	-24.224204	São Paulo	Horical	2017	6	OBS514504509	wint	900.68
Cacicus chrysopterus	-50.739736	-24.224922	Paraná	(-24,2249,-50,7397)	2017	7	OBS522559812	wint	759.91
Cacicus chrysopterus	-48.460841	-24.227466	São Paulo	(-24,2275,-48,4608)	2018	11	OBS672461020	spri	900.68
Cacicus chrysopterus	-48.38344	-24.24422	São Paulo	Ribeirão Grande--Paraíso Eco Lodge	2018	11	OBS677779317	spri	861.42
Cacicus chrysopterus	-48.451969	-24.245576	São Paulo	(-24,2456,-48,4520)	2018	5	OBS623033466	fall	925.97
Cacicus chrysopterus	-48.448433	-24.251487	São Paulo	Guapiara SP	2018	6	OBS631098859	wint	919.63
Cacicus chrysopterus	-48.4073	-24.2601	NA	PE Intervales, Ribeirao Grande, São Paulo	2018	9	435672@XC	spri	873.05
Cacicus chrysopterus	-48.412682	-24.264915	São Paulo	Ribeirão Grande SP	2018	5	OBS624529986	fall	873.05
Cacicus chrysopterus	-48.413287	-24.265812	São Paulo	(-24.2658,-48.4133)	2018	10	OBS669718528	spri	873.05
Cacicus chrysopterus	-48.410363	-24.267018	São Paulo	NA	2018	10	17998835	spri	873.05
Cacicus chrysopterus	-48.416231	-24.267058	São Paulo	Intervales - Ribeirão Grande - SP	2017	11	OBS549948859	spri	873.05
Cacicus chrysopterus	-48.409853	-24.26725	São Paulo	NA	2018	10	18079490	spri	873.05
Cacicus chrysopterus	-48.409459	-24.267839	São Paulo	PE Intervales--Park Guesthouse & vicinity	2018	8	OBS646588701	wint	873.05
Cacicus chrysopterus	-48.40559	-24.267936	São Paulo	Parque Estadual Intervales	2016	1	OBS370859262	sum	862.27
Cacicus chrysopterus	-48.412757	-24.26821	São Paulo	PE Intervales	2018	1	OBS572536159	sum	873.05
Cacicus chrysopterus	-48.418087	-24.271285	São Paulo	18330, Iporanga BR-SP (-24.2713,-48.4181)	2017	8	OBS533197763	wint	873.05
Cacicus chrysopterus	-48.415317	-24.273064	São Paulo	NA	2018	11	18216713	spri	873.05
Cacicus chrysopterus	-48.417786	-24.276238	São Paulo	PE Intervales—Estrada Carmo	2018	12	OBS691517774	sum	873.05
Cacicus chrysopterus	-50.610379	-24.296625	Paraná	-24,2966x-50,6104 - 14/05/2016 06:34	2016	5	OBS404018509	fall	765.26
Cacicus chrysopterus	-48.273625	-24.308774	São Paulo	Parque Estadual Intervales	2018	5	OBS614839581	fall	616.53
Cacicus chrysopterus	-48.273593	-24.308774	São Paulo	Parque Estadual Intervales	2016	12	OBS450928628	sum	616.53
Cacicus chrysopterus	-48.271866	-24.308774	São Paulo	Brazil Day 4, Intervales SP	2016	3	OBS577368200	fall	616.53
Cacicus chrysopterus	-48.270847	-24.309048	São Paulo	Brazil Day 1 São Paulo to Interales	2016	3	OBS577296040	fall	616.53
Cacicus chrysopterus	-50.610372	-24.327893	Paraná	BR-Paraná-Telêmaco Borba-1-121 R. Columba - -24,328x-50,61	2016	2	OBS658104070	sum	720.91
Cacicus chrysopterus	-48.640369	-24.397878	São Paulo	Núcleo Caboclos -- PETAR	2017	3	OBS479459281	fall	918.88
Cacicus chrysopterus	-48.644558	-24.400334	São Paulo	Estrada do Caboclos, Apiaí	2018	11	OBS681542141	spri	918.88
Cacicus chrysopterus	-50.7604	-24.4462	NA	Imbaú, Paraná	2017	3	421890@XC	fall	856.64
Cacicus chrysopterus	-52.147551	-24.70442	Paraná	Mato Rico	2016	9	OBS432609803	spri	781.4
Cacicus chrysopterus	-48.415	-24.9628	São Paulo	Parque Estadual do Rio Turvo - Núcleo Cedro	2018	12	OBS684326392	sum	699.11
Cacicus chrysopterus	-57.733333	-25	Presidente Hayes	Estancias Golondrina: El Trébol, Pte. Hayes (Bajo Chaco)	2018	5	OBS611479002	fall	70.47
Cacicus chrysopterus	-57.55	-25	Presidente Hayes	Benjamin Aceval, Pte. Hayes (Bajo Chaco)	2017	10	OBS545705565	spri	76.79
Cacicus chrysopterus	-57.538597	-25.001483	Presidente Hayes	PY-Benjamín Aceval-Unnamed Road - -25.001x-57.539 - 18 feb. 2017 06:45	2017	2	OBS466758994	sum	76.79
Cacicus chrysopterus	-57.51	-25.03	Presidente Hayes	Palma Sola, Estancia, Pte. Hayes (Bajo Chaco)	2018	6	OBS634129800	wint	68.37
Cacicus chrysopterus	-57.531405	-25.040629	Presidente Hayes	Unnamed Road, Presidente Hayes, PY (-25,041, -57,531)	2017	12	OBS561543899	sum	72.77
Cacicus chrysopterus	-58.142333	-25.044	Formosa	PN Río Pilcomayo (AICA FO13)	2018	1	OBS666061354	sum	79.28
Cacicus chrysopterus	-57.59	-25.07	Presidente Hayes	Río Confuso, Pte. Hayes (Bajo Chaco)	2016	8	OBS425748123	wint	67.18
Cacicus chrysopterus	-58.140986	-25.072246	Formosa	NA	2017	9	21747129	spri	77.39
Cacicus chrysopterus	-57.26207	-25.073836	Cordillera	PY-Departamento de Cordillera - -25.074x-57.262 - oct. 22, 2016 11:48	2016	10	OBS437848576	spri	66.28
Cacicus chrysopterus	-57.582936	-25.076477	Presidente Hayes	Estancia Golondrina (-25.0765,-57.5829)	2018	1	OBS572961225	sum	67.18
Cacicus chrysopterus	-57.541498	-25.110616	Presidente Hayes	Villa Hayes	2018	7	OBS638491466	wint	64.02
Cacicus chrysopterus	-57.401275	-25.11355	Cordillera	PY-Departamento de la Cordillera-Ruta General Aquino - -25,1135x-57,4013 - 6 mar 2016 15:07. Estancia Karandayty	2016	3	OBS402767115	fall	110.43
Cacicus chrysopterus	-57.798931	-25.117864	Presidente Hayes	PY-Presidente Hayes Department-Ruta Nacional N° 12 "Vicepresidente Sánchez" - -25.1179x-57.7989 - Aug 26, 2016, 2:32 PM	2016	8	OBS425604732	wint	68.64
Cacicus chrysopterus	-57.43599	-25.123616	Cordillera	Paso Correo	2016	4	OBS391460688	fall	70.52
Cacicus chrysopterus	-57.434439	-25.124356	Cordillera	Estancia Paso Correo	2016	10	OBS437848728	spri	70.52
Cacicus chrysopterus	-58.219048	-25.128796	Formosa	AR-Formosa-Pilcomayo (-25,1288,-58,2190)	2018	7	OBS639050348	wint	78.14
Cacicus chrysopterus	-58.226355	-25.140118	Formosa	Camino al PN Río Pilcomayo	2018	4	OBS607924636	fall	78.14
Cacicus chrysopterus	-58.212211	-25.153565	Formosa	camino a laguna blanca 2	2016	7	OBS422251217	wint	77.68
Cacicus chrysopterus	-57.75	-25.16	Presidente Hayes	Ruta 12, Galileo, Pte. Hayes (Bajo Chaco)	2016	5	OBS397136456	fall	67.54
Cacicus chrysopterus	-57.748175	-25.173926	Presidente Hayes	Ruta 12, Km 13 a Km 24	2018	3	OBS593358752	fall	67.54
Cacicus chrysopterus	-57.741234	-25.188181	Presidente Hayes	PY-Presidente Hayes - -25,188x-57,741 - 11 jun. 2017 11:17	2017	6	OBS510211328	wint	67.87
Cacicus chrysopterus	-57.722468	-25.201602	Presidente Hayes	Jose Falcon - ruta12	2018	5	OBS611550664	fall	67.16
Cacicus chrysopterus	-58.137365	-25.202728	Formosa	AR-Formosa-Pilcomayo (-25,2027,-58,1374)	2018	7	OBS638926291	wint	78.27
Cacicus chrysopterus	-57.717962	-25.208643	Presidente Hayes	Condominio Asturmancha	2018	2	OBS579284942	sum	67.16
Cacicus chrysopterus	-57.71207	-25.214202	Presidente Hayes	Chaco I	2016	7	OBS419264756	wint	67.16
Cacicus chrysopterus	-48.857379	-25.221901	Paraná	Trilha para o pico do morro Itapiroca	2017	6	OBS511551533	wint	1183.13
Cacicus chrysopterus	-57.699809	-25.225286	Presidente Hayes	Ruta 12 - inicio	2016	7	OBS417876220	wint	65.01
Cacicus chrysopterus	-57.694268	-25.229945	Presidente Hayes	12, Presidente Hayes, PY (-25,23, -57,694)	2017	9	OBS533783255	spri	65.01
Cacicus chrysopterus	-57.692985	-25.230618	Presidente Hayes	Ruta 12, Km 4	2018	6	OBS633978848	wint	65.01
Cacicus chrysopterus	-57.69236	-25.23182	Presidente Hayes	Chaco'i, ruta 12	2016	5	OBS410037338	fall	65.01
Cacicus chrysopterus	-57.322	-25.242	Cordillera	Lago Ypacaray, Parque Nacional Ypacaray, Dpto. Cordillera	2017	2	OBS467511651	sum	90.2
Cacicus chrysopterus	-57.736459	-25.24392	Formosa	Circuito de Canotaje Pilcomayo Norte	2016	7	OBS419732373	wint	65.01
Cacicus chrysopterus	-57.677064	-25.244124	Presidente Hayes	Puente Parara	2018	4	OBS597194155	fall	63.02
Cacicus chrysopterus	-57.572356	-25.249005	Asunción	Asunción Jardin Botanico	2016	7	OBS416486052	wint	86.66
Cacicus chrysopterus	-58.696967	-25.255841	Formosa	Ea. La Armonía	2018	2	OBS587418190	sum	85.72
Cacicus chrysopterus	-58.740892	-25.268449	Formosa	Laguna Gallo	2017	10	OBS545505046	spri	87.86
Cacicus chrysopterus	-58.156509	-25.273912	Formosa	Cnia. Naineck--campo Angelita	2016	7	OBS419365007	wint	76
Cacicus chrysopterus	-57.374902	-25.301248	Central	Playa Municipal Aregua	2016	6	OBS410105704	wint	84.9
Cacicus chrysopterus	-48.944991	-25.302797	Paraná	100 Rodovia Régis Bittencourt, Paraná, BR (-25,303, -48,945)	2018	10	OBS667226215	spri	864.23
Cacicus chrysopterus	-49.795586	-25.320559	Paraná	Cercado - Escarpa Devoniana - Palmeira	2018	2	OBS637079779	sum	1001.45
Cacicus chrysopterus	-48.913552	-25.337227	Paraná	Estrada do Corvo	2018	9	OBS657334500	spri	1061.48
Cacicus chrysopterus	-49.283497	-25.338457	Paraná	BR-Paraná-Almirante Tamandaré-1921 Rodovia dos Minérios - -25,338x-49,283	2017	5	OBS503307369	fall	971.58
Cacicus chrysopterus	-49.828196	-25.344744	Paraná	Santa Rita, Paraná, BR (-25,345, -49,828)	2018	8	OBS651823826	wint	1015.16
Cacicus chrysopterus	-49.466586	-25.355118	Paraná	Campo Magro, Paraná, BR	2018	6	OBS636202275	wint	955.35
Cacicus chrysopterus	-49.266343	-25.356505	Paraná	Casa	2018	8	OBS646829069	wint	961.9
Cacicus chrysopterus	-54.58	-25.36	Alto Paraná	Refugio Biológico Tati Yupi, Dpto. Alto Paraná	2016	7	OBS421225884	wint	225.4
Cacicus chrysopterus	-49.260918	-25.362048	Paraná	Parque da Barreirinha	2018	8	OBS650167857	wint	956.53
Cacicus chrysopterus	-58.666209	-25.371962	Formosa	Unnamed Road, Formosa, AR (-25,372, -58,666)	2018	8	OBS646270924	wint	85.41
Cacicus chrysopterus	-58.628688	-25.37471	Formosa	campo de cato	2018	8	OBS646704315	wint	85.26
Cacicus chrysopterus	-58.628864	-25.374868	Formosa	campo de cato	2018	8	OBS646704381	wint	85.26
Cacicus chrysopterus	-57.031445	-25.377454	Cordillera	Ruta 2	2016	11	OBS445119182	spri	193.15
Cacicus chrysopterus	-49.284335	-25.378326	Paraná	Curitiba--Parque Tanguá	2018	7	OBS643656572	wint	950.25
Cacicus chrysopterus	-57.287847	-25.384693	Central	Campo Livio	2016	8	OBS433878695	wint	76.26
Cacicus chrysopterus	-49.015498	-25.385046	Paraná	Paraná, BR (-25,385, -49,015)	2018	5	OBS611299323	fall	1041.78
Cacicus chrysopterus	-49.02561	-25.409018	Paraná	Portal Do Itupava	2017	12	OBS573067548	sum	973.07
Cacicus chrysopterus	-57.305409	-25.410049	Central	PY-Departamento Central (-25,4100,-57,3054)	2018	7	OBS641655501	wint	131.75
Cacicus chrysopterus	-49.820782	-25.423031	Paraná	Colônia Witmarsum, Palmeira, Paraná, BR (-25,423, -49,821)	2018	9	OBS661770456	spri	979.17
Cacicus chrysopterus	-49.308003	-25.426273	Paraná	Parque Barigui	2016	3	OBS499725438	fall	937.1
Cacicus chrysopterus	-49.64758	-25.432247	Paraná	Estrada da Faxina, Campo Largo, PR, BR	2016	4	OBS394013460	fall	872.14
Cacicus chrysopterus	-49.813331	-25.433625	Paraná	Mata do Jugendland - Colônia Witmarsum, Palmeira, Paraná, Brasil	2016	3	OBS384292026	fall	1009.07
Cacicus chrysopterus	-50.591203	-25.435904	Paraná	Fernandes Pinheiro, Paraná, BR	2018	10	OBS671483404	spri	849.34
Cacicus chrysopterus	-49.725623	-25.437772	Paraná	São Luiz do Purunã	2016	5	OBS404259756	fall	1070.61
Cacicus chrysopterus	-49.321013	-25.447706	Paraná	Bairro Mossunguê	2016	1	OBS365417925	sum	925.39
Cacicus chrysopterus	-57.53262	-25.454023	Central	Camino Ypane - Villeta, Ypané, Tetãvore Central, PY (-25,454, -57,533)	2018	10	OBS669207685	spri	84.15
Cacicus chrysopterus	-57.538518	-25.458306	Central	Ytororo, Ypané, Tetãvore Central, PY (-25,458, -57,539)	2018	5	OBS611416985	fall	65.67
Cacicus chrysopterus	-49.448562	-25.45924	Paraná	rio Timbutuva, bairro Ferraria, Campo Largo/PR	2016	3	OBS384692455	fall	924.51
Cacicus chrysopterus	-49.80551	-25.460286	Paraná	RPPN Papagaios Velhos, Palmeira, Paraná, BR (-25,423, -49,821)	2018	10	OBS666600312	spri	996.32
Cacicus chrysopterus	-49.655239	-25.468299	Paraná	440 Rodovia do Café, Paraná, BR (-25,468, -49,655)	2018	3	OBS600376957	fall	1080.99
Cacicus chrysopterus	-49.712899	-25.470515	Paraná	São Luis do Purunã	2018	8	OBS648040431	wint	1067.26
Cacicus chrysopterus	-50.650941	-25.470922	Paraná	Irati--área geral	2018	11	OBS678362084	spri	882.23
Cacicus chrysopterus	-49.321237	-25.471853	Paraná	Minha Casa	2018	8	OBS645041117	wint	916.7
Cacicus chrysopterus	-49.66051	-25.473419	Paraná	Balsa Nova--Estrada do Tamanduá	2018	11	OBS675782994	spri	1064.88
Cacicus chrysopterus	-49.379522	-25.474196	Paraná	Curitiba--Parque do Passaúna	2017	8	OBS524825444	wint	922.05
Cacicus chrysopterus	-57.558477	-25.481061	Central	Camino Ypane - Villeta, Departamento Central, PY (-25,481, -57,558)	2018	11	OBS672477661	spri	60.7
Cacicus chrysopterus	-57.558618	-25.481106	Central	Desembocadura, Arroyo Avay - Villeta	2018	5	OBS625085472	fall	60.7
Cacicus chrysopterus	-59.152556	-25.48301	Formosa	Unnamed Road, Formosa, AR (-25.483, -59.153)	2018	2	OBS582452350	sum	94.17
Cacicus chrysopterus	-57.566986	-25.505961	Central	Villeta	2017	10	OBS545551595	spri	61.55
Cacicus chrysopterus	-49.036682	-25.507897	Paraná	Represa Piraquara 2	2018	5	OBS624085395	fall	908.02
Cacicus chrysopterus	-54.140131	-25.538298	Misiones	Surucuá Reserva & Ecolodge	2018	4	OBS607313840	fall	228.09
Cacicus chrysopterus	-49.883439	-25.549421	Paraná	Porto Amazonas	2018	9	OBS661428582	spri	828.27
Cacicus chrysopterus	-49.043561	-25.55176	Paraná	estrada da roseira	2016	11	OBS445188219	spri	922.95
Cacicus chrysopterus	-49.058475	-25.566219	Paraná	Várzea na Estrada do Curralinho	2017	6	OBS511533652	wint	927.54
Cacicus chrysopterus	-57.106551	-25.581963	Paraguarí	Hotel Rural (near San Ignacio), Paraguay	2016	12	OBS571140181	sum	249.37
Cacicus chrysopterus	-48.955722	-25.585569	Paraná	Chácara Dona Keiko	2018	6	OBS635258087	wint	901.25
Cacicus chrysopterus	-49.295228	-25.586642	Paraná	São José dos Pinhais	2016	10	OBS438002151	spri	909.02
Cacicus chrysopterus	-48.919373	-25.588124	Paraná	Morretes--Alto BR 277	2017	10	OBS542215823	spri	844.73
Cacicus chrysopterus	-49.057151	-25.592745	Paraná	Borda do Campo do São Sebastião	2017	6	OBS510285560	wint	942.53
Cacicus chrysopterus	-54.488827	-25.597709	Paraná	Foz do Igauçu--Aeroporto Internacional Cataratas	2017	7	OBS521393301	wint	208.76
Cacicus chrysopterus	-48.947177	-25.599224	Paraná	-25,599x-48,947 - 23 de abr de 2017 11:26	2017	4	OBS489628134	fall	878.21
Cacicus chrysopterus	-59.189286	-25.613042	Formosa	1297 Ruta Nacional 81, Formosa, AR (-25,613, -59,189)	2018	7	OBS641190447	wint	92.51
Cacicus chrysopterus	-49.172485	-25.623057	Paraná	Hogase - Escritório	2017	7	OBS519737493	wint	896.44
Cacicus chrysopterus	-49.172168	-25.623235	Paraná	Hogase	2018	1	OBS566530316	sum	896.44
Cacicus chrysopterus	-49.142459	-25.624572	Paraná	São Marcos, São José dos Pinhais	2018	9	OBS659160679	spri	901.83
Cacicus chrysopterus	-49.17165	-25.627877	Paraná	Rio Miringuava, Campo Largo da Roseira, São José dos Pinhais, PR, BR	2017	3	OBS480173621	fall	896.44
Cacicus chrysopterus	-49.081056	-25.630035	Paraná	Sítio Tio Jacob	2017	8	OBS525193047	wint	920.7
Cacicus chrysopterus	-54.438286	-25.642455	Paraná	PN do Iguaçu	2016	9	OBS643089052	spri	204.89
Cacicus chrysopterus	-49.04578	-25.648258	Paraná	Rua Padre Stanislaw Turbankski, São José dos Pinhais, PR, BR	2016	12	OBS447777463	sum	917.96
Cacicus chrysopterus	-49.15334	-25.663442	Paraná	168 Rua Antônio Greboge, São José dos Pinhais, Paraná, BR (-25,663, -49,153)	2018	9	OBS654884393	spri	902.99
Cacicus chrysopterus	-54.27272	-25.673607	Misiones	Ruta Nacional 101, Misiónes, AR (-25,674, -54,273)	2017	9	OBS530282111	spri	257.79
Cacicus chrysopterus	-54.455452	-25.683303	Misiones	PN Iguazú Área Cataratas	2018	8	OBS652439378	wint	191.3
Cacicus chrysopterus	-54.325504	-25.693436	Misiones	PN Iguazú--Ruta 101	2017	8	OBS525215236	wint	246.57
Cacicus chrysopterus	-49.182511	-25.709285	Paraná	Stud Don Juan	2018	2	OBS574190485	sum	939.29
Cacicus chrysopterus	-54.441333	-25.714481	Misiones	PN Iguazú--Sendero Ñandú	2017	8	OBS525216177	wint	229.37
Cacicus chrysopterus	-49.103512	-25.733764	Paraná	Guaricana	2018	4	OBS601402098	fall	1018.79
Cacicus chrysopterus	-58.099126	-25.753972	Formosa	(-25,754, -58,099)	2018	2	OBS653599221	sum	69.14
Cacicus chrysopterus	-58.037222	-25.781389	Formosa	montelindo grande 2	2017	1	OBS461911474	sum	67.67
Cacicus chrysopterus	-59.140627	-25.784551	Formosa	pirane	2016	1	OBS439924677	sum	85
Cacicus chrysopterus	-58.021697	-25.78769	Formosa	Riacho Monte Lindo R11	2018	2	OBS580971748	sum	67.43
Cacicus chrysopterus	-59.899	-25.8113	Chaco	Defensa	2016	8	OBS426597177	wint	102.33
Cacicus chrysopterus	-58.02079	-25.811338	Formosa	Unnamed Road, Formosa, AR (-25,811, -58,021)	2018	1	OBS564495478	sum	66.46
Cacicus chrysopterus	-57.99685	-25.81434	Formosa	Unnamed Road, Formosa, AR (-25,814, -57,997)	2017	9	OBS547272319	spri	66.71
Cacicus chrysopterus	-57.999265	-25.816596	Formosa	la emilia	2017	7	OBS522190114	wint	66.81
Cacicus chrysopterus	-57.998166	-25.817788	Formosa	Unnamed Road, Formosa, AR (-25,818, -57,998)	2017	9	OBS547272220	spri	66.81
Cacicus chrysopterus	-54.58482	-25.830025	Misiones	Reserva Salto Jasy	2018	10	OBS672324016	spri	180.38
Cacicus chrysopterus	-58.002028	-25.830135	Formosa	Unnamed Road, Formosa, AR (-25,83, -58,002)	2017	10	OBS547271990	spri	65.63
Cacicus chrysopterus	-49.065092	-25.850148	Paraná	Sítio Maoki - Vossoroca, Tijucas do Sul, PR	2017	4	OBS481330312	fall	880.44
Cacicus chrysopterus	-57.905489	-25.855981	Formosa	Colonia Dalmacia	2018	4	OBS602333454	fall	59.89
Cacicus chrysopterus	-53.975986	-25.857299	Misiones	San Sebastián de la Selva (AICA MI04)	2018	3	OBS589376955	fall	394.88
Cacicus chrysopterus	-54.168783	-25.857317	Misiones	PP Urugua-í Seccional Uruzú	2018	6	OBS629389959	wint	310.51
Cacicus chrysopterus	-54.168803	-25.857685	Misiones	Ruta Provincial 19, Misiónes, AR (-25,858, -54,169)	2018	10	OBS664047347	spri	310.51
Cacicus chrysopterus	-53.959458	-25.859822	Misiones	Bio Reserva Karadya (AICA MI04)	2017	11	OBS551419930	spri	394.32
Cacicus chrysopterus	-53.972547	-25.870007	Misiones	RN Mainumby	2016	5	OBS400314217	fall	429.37
Cacicus chrysopterus	-51.598353	-25.904399	Paraná	Faxinal do Céu	2016	7	OBS417441161	wint	1135.6
Cacicus chrysopterus	-49.463131	-25.918102	Paraná	Pangaré	2017	7	OBS516733803	wint	830.34
Cacicus chrysopterus	-58.2185	-25.932	Formosa	Ea. Guaycolec (Acceso restringido) (AICA FO08)	2018	2	OBS580765014	sum	70.56
Cacicus chrysopterus	-54.305462	-25.936396	Misiones	Arroyo Falso RP19	2016	2	OBS402184050	sum	233.63
Cacicus chrysopterus	-49.260864	-25.943551	Paraná	Faz. Campina - Triângulo	2017	3	OBS478857332	fall	941.09
Cacicus chrysopterus	-49.261481	-25.955693	Paraná	Tijucas do Sul - Trilha Serra Lagoinha	2017	3	OBS478879440	fall	986.32
Cacicus chrysopterus	-58.164357	-25.983181	Formosa	Ruta Nacional 11, Formosa, AR (-25,983, -58,164)	2018	7	OBS642099297	wint	68.62
Cacicus chrysopterus	-58.162482	-25.983183	Formosa	Ruta Nacional 11, Formosa, AR (-25,983, -58,162)	2017	10	OBS545003563	spri	68.62
Cacicus chrysopterus	-58.164904	-25.983219	Formosa	Reserva Guaycolec (AICA FO08)	2018	2	OBS667088830	sum	68.02
Cacicus chrysopterus	-58.164839	-25.984821	Formosa	Guaycolek	2018	11	OBS674403585	spri	68.02
Cacicus chrysopterus	-58.160115	-25.985098	Formosa	selva en galería, cerca de Capilla del Monte	2018	5	OBS612934819	fall	68.02
Cacicus chrysopterus	-58.149271	-25.98602	Formosa	Kayak Riacho Pilagá Tramo 1	2017	1	OBS457609127	sum	68.21
Cacicus chrysopterus	-58.170737	-25.987653	Formosa	Estancia Guaycolec	2017	9	OBS530940873	spri	68.02
Cacicus chrysopterus	-58.02429	-26.00084	Formosa	Cañada 12	2018	7	OBS647075214	wint	63.83
Cacicus chrysopterus	-58.022522	-26.003343	Formosa	AR-Formosa-Ruta Provincial 6 - -26,003x-58,023 - 21 jul. 2017 20:32	2017	7	OBS520250478	wint	64.63
Cacicus chrysopterus	-58.02207	-26.00433	Formosa	Cañada 12	2017	7	OBS517168386	wint	64.63
Cacicus chrysopterus	-58.035764	-26.013532	Formosa	Mojon de fierro	2016	7	OBS420114333	wint	64.63
Cacicus chrysopterus	-54.616546	-26.014961	Misiones	AR-Misiónes - -26.015x-54.617 - 22 oct. 2016 12:13	2016	10	OBS437768016	spri	210.13
Cacicus chrysopterus	-54.610934	-26.016102	Misiones	Parque Recreativo de Salud y alrededores, Puerto Esperanza	2017	10	OBS545080794	spri	210.13
Cacicus chrysopterus	-51.354175	-26.019072	Paraná	Cruz Machado	2016	6	OBS412451693	wint	892.1
Cacicus chrysopterus	-58.040928	-26.019216	Formosa	Ruta Provincial N° 6	2017	11	OBS553454020	spri	64.63
Cacicus chrysopterus	-54.41131	-26.03155	Misiones	PP Esperanza y Aguaray-mí	2016	10	OBS433800289	spri	304.62
Cacicus chrysopterus	-51.414342	-26.031913	Paraná	Ramal Iracema, Cruz Machado	2016	8	OBS421872178	wint	841.03
Cacicus chrysopterus	-58.053192	-26.03339	Formosa	Mojón de Fierro	2018	7	OBS641936196	wint	62.52
Cacicus chrysopterus	-51.394297	-26.033771	Paraná	Cruz Machado	2016	7	OBS418184707	wint	837.73
Cacicus chrysopterus	-58.044155	-26.035867	Formosa	de Mojón a Boca Pilagá	2018	6	OBS631289698	wint	62.52
Cacicus chrysopterus	-59.938666	-26.04303	Chaco	Pampa del Indio, Chaco, AR (-26.043, -59.939)	2018	10	OBS672140587	spri	93.92
Cacicus chrysopterus	-51.321924	-26.047549	Paraná	proximidades do Monumento Irmã Ambrósia, Cruz Machado	2016	6	OBS413752605	wint	884.4
Cacicus chrysopterus	-57.935691	-26.059148	Ñeembucú	Zanjita	2016	9	OBS432632685	spri	57.64
Cacicus chrysopterus	-55.157481	-26.062623	Alto Paraná	Doctor Juan León Mallorquín, Departamento de Alto Paraná, PY (-26.063, -55.157)	2018	2	OBS575641635	sum	232.12
Cacicus chrysopterus	-56.848324	-26.076848	Paraguarí	(-26,0768,-56,8483)	2017	9	OBS533591150	spri	267.7
Cacicus chrysopterus	-56.8	-26.08	Paraguarí	Parque Nacional Ybycui, Dpto. Paraguari	2018	1	OBS569971400	sum	236.43
Cacicus chrysopterus	-56.833266	-26.083537	Paraguarí	Parque Nacional de Ybycui	2017	8	OBS528423566	wint	194.56
Cacicus chrysopterus	-56.839358	-26.094144	Paraguarí	PY-Paraguarí-Sendero a La Rosada (-26.0941,-56.8394)	2018	5	OBS621150541	fall	194.56
Cacicus chrysopterus	-56.838868	-26.095604	Paraguarí	Parque Nacional Ybycui	2018	2	OBS582739917	sum	194.56
Cacicus chrysopterus	-58.259191	-26.09929	Formosa	Campo de chiqui	2017	1	OBS464269517	sum	64.2
Cacicus chrysopterus	-58.14312	-26.12918	Formosa	Ruta Provincial N° 6	2017	12	OBS557597762	sum	61.61
Cacicus chrysopterus	-58.72323	-26.1438	Formosa	Colonia Ituzaingó	2017	7	OBS515566916	wint	72.68
Cacicus chrysopterus	-58.674355	-26.163501	Formosa	Ruta Provincial 5, Formosa, AR (-26,164, -58,674)	2017	12	OBS561070043	sum	72.27
Cacicus chrysopterus	-58.970667	-26.16666	Formosa	Paraje La Esperanza	2018	10	OBS669023236	spri	78.07
Cacicus chrysopterus	-58.192398	-26.167779	Formosa	Casa	2018	9	OBS653475531	spri	62.68
Cacicus chrysopterus	-58.146011	-26.172847	Formosa	Formosa--Paseo Costanero	2018	4	OBS607081782	fall	56.9
Cacicus chrysopterus	-58.855141	-26.186782	Formosa	NA	2017	9	21744540	spri	75.68
Cacicus chrysopterus	-59.312568	-26.193413	Formosa	Lote 20. Establecimiento La Arboleda. Jurisdicción Villa Dos Tre	2016	9	OBS431329376	spri	84.7
Cacicus chrysopterus	-58.169303	-26.201267	Formosa	Camino a Laguna Oca, Formosa, Formosa, AR (-26,201, -58,169)	2018	7	OBS643528084	wint	57.79
Cacicus chrysopterus	-58.169432	-26.201381	Formosa	Camino a Laguna Oca, Formosa, Formosa, AR (-26,201, -58,169)	2018	7	OBS643524666	wint	57.79
Cacicus chrysopterus	-58.169206	-26.201458	Formosa	Camino a Laguna Oca, Formosa, Formosa, AR (-26,201, -58,169)	2018	7	OBS643214727	wint	57.79
Cacicus chrysopterus	-58.147126	-26.201619	Formosa	Barrera contención Rio Paraguay	2018	6	OBS653850660	wint	56.21
Cacicus chrysopterus	-58.172064	-26.205111	Formosa	Camino a Laguna Oca, Formosa, Formosa, AR (-26,205, -58,172)	2018	7	OBS644792609	wint	57.79
Cacicus chrysopterus	-58.228376	-26.205293	Formosa	Formosa	2018	8	OBS651714962	wint	62.83
Cacicus chrysopterus	-58.218901	-26.208706	Formosa	Cabaña Punta Verde, Formosa, Formosa, AR (-26,209, -58,219)	2018	2	OBS577105640	sum	62.83
Cacicus chrysopterus	-58.174773	-26.210501	Formosa	(-26,211, -58,175)	2018	7	OBS644804495	wint	59.43
Cacicus chrysopterus	-58.227788	-26.212203	Formosa	AR - Aeropuerto Formosa	2018	7	OBS643838061	wint	62.83
Cacicus chrysopterus	-58.179083	-26.215973	Formosa	Camino a Laguna Oca, Formosa, AR (-26,216, -58,179)	2018	6	OBS635100165	wint	59.43
Cacicus chrysopterus	-58.177049	-26.21615	Formosa	Camino a Laguna Oca	2018	10	OBS669260294	spri	59.43
Cacicus chrysopterus	-58.182573	-26.217538	Formosa	Camino a Laguna Oca, Formosa, AR (-26,218, -58,183)	2018	7	OBS642579459	wint	59.43
Cacicus chrysopterus	-50.305263	-26.218954	Paraná	Floresta Nacional de Três Barras	2016	2	OBS376762322	sum	782.66
Cacicus chrysopterus	-58.173358	-26.219153	Formosa	Reserva de Biósfera Laguna Oca (AICA FO02)	2018	3	OBS589289639	fall	56.06
Cacicus chrysopterus	-58.177847	-26.219891	Formosa	Laguna Oca	2018	8	OBS654164055	wint	56.29
Cacicus chrysopterus	-58.7017	-26.22227	Formosa	Cnia. Rincón Ñandú	2018	12	OBS688207481	sum	69.4
Cacicus chrysopterus	-57.284167	-26.223167	Paraguarí	Estancia Guajho	2017	2	OBS464177708	sum	142.79
Cacicus chrysopterus	-58.202556	-26.223916	Formosa	AR-Formosa (-26,2239,-58,2026)	2018	12	OBS686823686	sum	58.96
Cacicus chrysopterus	-49.097407	-26.224716	Santa Catarina	Estrada do Rio do Julio	2018	10	OBS664656639	spri	753.77
Cacicus chrysopterus	-55.766667	-26.233333	Caazapá	Tapyta, Caazapá (Paraguay Central)	2017	7	OBS518525970	wint	176.4
Cacicus chrysopterus	-58.199874	-26.235406	Formosa	Laguna Oca	2018	8	OBS649151021	wint	58.96
Cacicus chrysopterus	-58.640045	-26.236165	Formosa	AR-Formosa - -26,236x-58,64 - 29 jun. 2017 16:20	2017	6	OBS514917216	wint	70.03
Cacicus chrysopterus	-58.627515	-26.238254	Formosa	Mision San Francisco de Laishi	2017	6	OBS515230876	wint	69.34
Cacicus chrysopterus	-58.627465	-26.244718	Formosa	Misión Laishi	2018	7	OBS637957390	wint	69.34
Cacicus chrysopterus	-58.62748	-26.244736	Formosa	Mision San Francisco de Laishi, Formosa, AR (-26,245, -58,627)	2017	8	OBS527002701	wint	69.34
Cacicus chrysopterus	-58.627476	-26.244744	Formosa	AR-Formosa-Mision San Francisco de Laishi - -26,245x-58,627 - 13 may. 2017 7:15	2017	7	OBS517511563	wint	69.34
Cacicus chrysopterus	-58.627401	-26.244759	Formosa	AR-Formosa-Mision San Francisco de Laishi - -26,245x-58,627 - 13 jul. 2017 8:05	2017	7	OBS518237447	wint	69.34
Cacicus chrysopterus	-58.836	-26.247333	Formosa	Ea. & Reserva El Bagual (AICA FO03)	2018	5	OBS613532502	fall	73.32
Cacicus chrysopterus	-58.624256	-26.24922	Formosa	Misión Laishí	2017	10	OBS545683247	spri	69.34
Cacicus chrysopterus	-49.166683	-26.271155	Santa Catarina	Jaraguá do Sul -- Rio Manso	2017	3	OBS475375874	fall	781.55
Cacicus chrysopterus	-59.968159	-26.277028	Chaco	Ruta Provincial 4, Chaco, AR (-26.277, -59.968)	2017	12	OBS565779678	sum	99.15
Cacicus chrysopterus	-59.968356	-26.27725	Chaco	PP Pampa del Indio campground and trail	2016	4	OBS396645136	fall	97.81
Cacicus chrysopterus	-58.23285	-26.282812	Formosa	Camino a Tres Marías	2018	10	OBS664237824	spri	60.9
Cacicus chrysopterus	-58.526617	-26.293064	Formosa	Cnia. El Esterito	2017	6	OBS507611702	wint	67.62
Cacicus chrysopterus	-58.191962	-26.2938	Formosa	Riacho Pikisiry	2016	7	OBS419367272	wint	57.3
Cacicus chrysopterus	-58.314561	-26.297509	Formosa	Machado Cué	2016	2	OBS376909884	sum	63.36
Cacicus chrysopterus	-49.535435	-26.297513	Santa Catarina	Fazenda Evaristo, Rio Negrinho	2017	1	OBS458102502	sum	872.93
Cacicus chrysopterus	-49.207405	-26.29793	Santa Catarina	São Bento do Sul--COMFLORESTA	2017	3	OBS477111947	fall	998.39
Cacicus chrysopterus	-49.182108	-26.301543	Santa Catarina	BR-SC-Jaraguá do Sul - -26,3015x-49,1821 - 19/03/2017 19:03	2017	3	OBS476791419	fall	907.6
Cacicus chrysopterus	-53.285966	-26.304957	Santa Catarina	Palma Sola - Fazenda Pazini	2018	1	OBS568361373	sum	872.17
Cacicus chrysopterus	-58.212533	-26.306162	Formosa	Unnamed Road, Formosa, AR (-26,306, -58,213)	2018	12	OBS687072457	sum	60.13
Cacicus chrysopterus	-53.303647	-26.31519	Santa Catarina	Palma Sola - Fazenda Perim	2016	1	OBS417142936	sum	855.13
Cacicus chrysopterus	-58.210732	-26.31783	Formosa	camino a aquino	2017	7	OBS519959692	wint	59.97
Cacicus chrysopterus	-49.304795	-26.324999	Santa Catarina	São Bento do Sul - CEPA Rugendas	2016	10	OBS433943528	spri	523.37
Cacicus chrysopterus	-58.222164	-26.343422	Formosa	Establecimiento Los Picazos (AICA FO02)	2018	2	OBS581068892	sum	59.84
Cacicus chrysopterus	-53.275189	-26.350421	Santa Catarina	Palma Sola - Parque Municipal	2016	1	OBS417139079	sum	854.02
Cacicus chrysopterus	-53.259637	-26.357958	Santa Catarina	Palma Sola--Pasta	2018	1	OBS568360346	sum	868.49
Cacicus chrysopterus	-58.329093	-26.363542	Formosa	Localidad desconocida - (-26,364, -58,329)	2018	2	OBS579480757	sum	62.91
Cacicus chrysopterus	-54.657733	-26.373429	Misiones	Cueva Miní	2017	1	OBS457011454	sum	165.99
Cacicus chrysopterus	-58.212401	-26.375338	Formosa	Puerto Aquino (AICA FO02)	2018	6	OBS634013715	wint	55.39
Cacicus chrysopterus	-58.327441	-26.386317	Formosa	Unnamed Road, Formosa, AR (-26.386, -58.32). EaDL	2018	4	OBS607691905	fall	62.85
Cacicus chrysopterus	-52.406115	-26.39087	Paraná	Clevelândia--Sítio Santo Antônio	2018	5	OBS617232219	fall	941.16
Cacicus chrysopterus	-58.368688	-26.39137	Formosa	Posta del Salado	2018	3	OBS583836182	fall	62.09
Cacicus chrysopterus	-58.368524	-26.391495	Formosa	Tio Jorge	2018	2	OBS579841675	sum	62.09
Cacicus chrysopterus	-58.324725	-26.391977	Formosa	Campo De Brigada	2018	3	OBS587292958	fall	62.85
Cacicus chrysopterus	-58.369814	-26.393503	Formosa	tatane	2016	1	OBS400592164	sum	62.09
Cacicus chrysopterus	-58.299074	-26.394551	Formosa	estancia don luis	2018	1	OBS563829721	sum	62.42
Cacicus chrysopterus	-58.374542	-26.3979	Formosa	Ruta Provincial 1, Formosa, AR (-26,398, -58,375)	2018	2	OBS579478514	sum	63
Cacicus chrysopterus	-54.627382	-26.398256	Misiones	Eldorado	2017	5	OBS500437378	fall	220.6
Cacicus chrysopterus	-54.595077	-26.40098	Misiones	Parque Santos Biloni	2016	10	OBS438386125	spri	217.5
Cacicus chrysopterus	-54.612786	-26.405144	Misiones	Eldorado	2016	5	OBS404320164	fall	220.6
Cacicus chrysopterus	-54.610462	-26.409398	Misiones	Eldorado	2018	5	OBS614225169	fall	220.6
Cacicus chrysopterus	-54.569714	-26.410282	Misiones	Cuenca Arroyo Faubel, Eldorado	2017	5	OBS500423455	fall	212.95
Cacicus chrysopterus	-58.252748	-26.410502	Formosa	Unnamed Road, Formosa, AR (-26,411, -58,253)	2017	9	OBS530704795	spri	56.62
Cacicus chrysopterus	-53.8405	-26.425583	Misiones	PP Piñalito y alrededores (AICA MI14)	2018	4	OBS636212816	fall	710.47
Cacicus chrysopterus	-55.8	-26.43	Itapúa	Parque Nacional San Rafael, Dptos. Itapúa y Caazapá (Alto Paraná)	2018	1	OBS570865798	sum	144.71
Cacicus chrysopterus	-58.243557	-26.434055	Formosa	La T	2018	8	OBS648899746	wint	55.63
Cacicus chrysopterus	-58.263974	-26.437915	Formosa	Riacho Corta Pick	2018	4	OBS606078266	fall	56.57
Cacicus chrysopterus	-58.267193	-26.452823	Formosa	Riacho Cortapick	2018	5	OBS618274922	fall	56.57
Cacicus chrysopterus	-58.268352	-26.453822	Formosa	Corta Pick	2018	4	OBS604193374	fall	56.7
Cacicus chrysopterus	-58.275089	-26.462659	Formosa	Riacho Cortapick	2018	5	OBS618274857	fall	56.7
Cacicus chrysopterus	-53.966668	-26.466664	Misiones	Parque provincial Cruce Caballero	2017	8	OBS525725001	wint	561.16
Cacicus chrysopterus	-58.308327	-26.480667	Formosa	Avenida Independencia, Formosa, AR (-26.481, -58.308)	2018	9	OBS661614435	spri	60.5
Cacicus chrysopterus	-58.241321	-26.486543	Formosa	Ruta Alberdi - Pilar, Departamento de Ñeembucú, PY (-26,487, -58,241)	2017	9	OBS530936830	spri	55.93
Cacicus chrysopterus	-58.244438	-26.487312	Formosa	Cortapick	2018	7	OBS643526967	wint	55.93
Cacicus chrysopterus	-55.69132	-26.4874	Itapúa	San Rafael NP	2017	1	OBS566282115	sum	251.04
Cacicus chrysopterus	-58.491081	-26.501724	Formosa	AR-Formosa - -26,502x-58,491 - 17 jul. 2017 19:35	2017	7	OBS591912315	wint	64.38
Cacicus chrysopterus	-51.670697	-26.502723	Paraná	Palmas--Fazenda Cerro Chato	2017	7	OBS683377000	wint	1226.39
Cacicus chrysopterus	-58.484428	-26.507603	Formosa	Yatay	2018	4	OBS594564593	fall	64.38
Cacicus chrysopterus	-55.788896	-26.511976	Itapúa	Camino a Kanguery, Departamento de Itapúa, PY (-26,512, -55,789)	2018	8	OBS648835318	wint	149.85
Cacicus chrysopterus	-55.788958	-26.511977	Itapúa	Camino a Kanguery, Departamento de Itapúa, PY (-26,512, -55,789)	2018	8	OBS648832022	wint	149.85
Cacicus chrysopterus	-51.986318	-26.512746	Paraná	IFPR--Campus Palmas	2018	5	OBS615254148	fall	1086.32
Cacicus chrysopterus	-51.77953	-26.513438	Paraná	Palmas--Fazenda São Geraldo	2018	7	OBS638710471	wint	1212.16
Cacicus chrysopterus	-55.766833	-26.516	Itapúa	Reserva Guyra Reta	2018	8	OBS648832652	wint	166.16
Cacicus chrysopterus	-58.283333	-26.516667	Formosa	Herradura (AICA FO02)	2018	7	OBS638948879	wint	55.32
Cacicus chrysopterus	-56.866667	-26.516667	Paraguarí	Estancia La Graciela, Dpto. Misiones (Ñeembucú)	2018	5	OBS611874048	fall	71.49
Cacicus chrysopterus	-53.981667	-26.520717	Misiones	PP Cruce Caballero	2018	1	OBS578130805	sum	600.34
Cacicus chrysopterus	-58.228781	-26.524583	Formosa	Prefectura	2018	3	OBS588597500	fall	53.88
Cacicus chrysopterus	-58.26494	-26.533142	Formosa	Unnamed Road, Formosa, AR (-26,533, -58,265)	2018	1	OBS572602316	sum	56.8
Cacicus chrysopterus	-58.230012	-26.535971	Formosa	Callejón (Herradura)	2018	6	OBS633880580	wint	54.21
Cacicus chrysopterus	-51.606957	-26.536896	Paraná	Refúgio de Vida Silvestre dos Campos de Palmas	2018	12	OBS684454313	sum	1267.11
Cacicus chrysopterus	-58.228117	-26.539593	Formosa	Prefectura Cue	2018	3	OBS588595376	fall	54.21
Cacicus chrysopterus	-53.9625	-26.541667	Misiones	A 6 km de Cruce Caballero	2016	6	OBS412646842	wint	631.68
Cacicus chrysopterus	-58.504323	-26.542208	Formosa	Camino A Payagua	2018	3	OBS595044901	fall	62
Cacicus chrysopterus	-58.503964	-26.542533	Formosa	Camino Payaguá	2018	4	OBS607923722	fall	62
Cacicus chrysopterus	-58.493181	-26.548373	Formosa	Camino A Payagua	2018	3	OBS589427213	fall	62
Cacicus chrysopterus	-49.376249	-26.551526	Santa Catarina	Rio dos Cedros -- Cachoeira Formosa	2016	9	OBS428935117	spri	788.96
Cacicus chrysopterus	-53.897072	-26.556791	Misiones	Forestal Belga	2018	8	OBS653234909	wint	620.62
Cacicus chrysopterus	-54.066244	-26.560324	Misiones	Ruta Provincial 20	2017	11	OBS551526167	spri	587.17
Cacicus chrysopterus	-51.895997	-26.56428	Paraná	Palmas--Estância Guamirim	2018	7	OBS639729687	wint	1197.6
Cacicus chrysopterus	-49.364576	-26.571045	Santa Catarina	(-26,571, -49,365)	2018	7	OBS643261578	wint	737.14
Cacicus chrysopterus	-58.463273	-26.572408	Formosa	Camino a Payaguá 3	2018	5	OBS612615200	fall	61.63
Cacicus chrysopterus	-49.333688	-26.591022	Santa Catarina	Rio dos Cedros -- Recanto Bonito por Natureza	2016	5	OBS421697659	fall	718.01
Cacicus chrysopterus	-58.438296	-26.592288	Formosa	Camino a Payaguá	2018	3	OBS590639084	fall	61.95
Cacicus chrysopterus	-58.572492	-26.597386	Formosa	Camino A Payagua	2018	3	OBS587292470	fall	60.59
Cacicus chrysopterus	-54.122531	-26.624672	Misiones	San Pedro	2016	5	OBS403797755	fall	570.27
Cacicus chrysopterus	-54.104444	-26.627778	Misiones	Parque Provincial de la Araucaria	2016	6	OBS412644023	wint	570.27
Cacicus chrysopterus	-54.124994	-26.627993	Misiones	San Pedro, pond near bus terminal	2018	12	OBS685331598	sum	570.27
Cacicus chrysopterus	-53.894281	-26.630179	Misiones	Puente Arroyo Yabotí, RP27	2017	11	OBS551526040	spri	532.45
Cacicus chrysopterus	-54.10235	-26.630361	Misiones	San Pedro and Araucaria Provincial Park	2016	7	OBS419705307	wint	552.3
Cacicus chrysopterus	-54.102167	-26.632333	Misiones	PP Araucaria (AICA MI12)	2018	6	OBS631622054	wint	552.3
Cacicus chrysopterus	-55.663948	-26.637764	Itapúa	Estancias Nueva Gambach	2018	1	OBS565804909	sum	281.98
Cacicus chrysopterus	-49.5239	-26.652637	Santa Catarina	Trilha do macaco	2018	7	OBS639277593	wint	727.05
Cacicus chrysopterus	-52.432433	-26.672484	Santa Catarina	Ipuaçu - Aldeia Indígena Caigang	2018	5	OBS617276410	fall	739
Cacicus chrysopterus	-59.037984	-26.68108	Chaco	La Quelita	2016	5	OBS408888134	fall	71.61
Cacicus chrysopterus	-54.2645	-26.689778	Misiones	Reserva Privada Yaguaroundi (AICA MI13)	2018	3	OBS596382541	fall	471.15
Cacicus chrysopterus	-49.6771	-26.7134	south	Doutor Pedrinho- Reserva Biológica Estadual do Sassafrás – REBIO- SC			FURB13447
Cacicus chrysopterus	-59.200988	-26.727827	Chaco	Ruta 90 entre empalme Ruta 11 y empalme Ruta 3	2016	9	OBS431554520	spri	72.04
Cacicus chrysopterus	-58.01438	-26.74019	Ñeembucú	Ruta Tacuaras - San Juan Bautista de Neembucu, Transecto5 Punto10	2018	3	OBS594578871	fall	61
Cacicus chrysopterus	-51.430821	-26.74302	Santa Catarina	Macieira--Cabanha Guamirim	2018	1	OBS572091318	sum	1287.93
Cacicus chrysopterus	-58.01273	-26.74491	Ñeembucú	Ruta Tacuaras - San Juan Bautista de Neembucu, Transecto5 Punto9	2018	5	OBS614738090	fall	61
Cacicus chrysopterus	-51.0789	-26.755	south	Caçador- Linha São Francisco- SC			MPEGT14970
Cacicus chrysopterus	-58.742158	-26.770403	Chaco	Estancia El Paraiso	2016	12	OBS455007982	sum	63.94
Cacicus chrysopterus	-59.593671	-26.787094	Chaco	NA	2016	9	5558002	spri	78.87
Cacicus chrysopterus	-58.964139	-26.790054	Chaco	puente sobre rio de oro	2016	5	OBS505235311	fall	67.55
Cacicus chrysopterus	-59.618404	-26.793218	Chaco	Parque Nacional Chaco	2018	7	OBS663288530	wint	81.06
Cacicus chrysopterus	-59.618393	-26.79322	Chaco	NA	2017	4	18743015	fall	81.06
Cacicus chrysopterus	-58.905782	-26.794474	Chaco	NA	2019	7	29074568	wint	67.49
Cacicus chrysopterus	-59.611702	-26.794802	Chaco	NA	2016	9	20510005	spri	81.06
Cacicus chrysopterus	-59.6056	-26.7966	NA	Parque Nacional Chaco, Chaco	2016	11	364393@XC	spri	81.06
Cacicus chrysopterus	-59.593673	-26.798123	Chaco	NA	2016	9	5558457	spri	78.87
Cacicus chrysopterus	-59.584856	-26.804444	Chaco	Chaco NP--entrance area	2018	1	OBS571099306	sum	78.87
Cacicus chrysopterus	-59.607303	-26.805786	Chaco	Parque Nacional Chaco, camp ground and hanging bridge trail	2016	4	OBS396356456	fall	81.06
Cacicus chrysopterus	-59.613876	-26.80584	Chaco	PN Chaco	2018	1	OBS578103555	sum	81.06
Cacicus chrysopterus	-51.9747	-26.8083	south	Ponte Serrada- Caratuva- Parque Nacional das Araucárias- SC			FURB13869
Cacicus chrysopterus	-59.606705	-26.808447	Chaco	Parque Nacional Chaco, AR (-26,808, -59,607)	2018	10	OBS670869769	spri	78.77
Cacicus chrysopterus	-59.605833	-26.808611	Chaco	PN Chaco	2016	8	OBS426088403	wint	78.77
Cacicus chrysopterus	-59.597343	-26.810723	Chaco	Unnamed Road, Chaco, AR (-26.811, -59.597)	2018	11	OBS674354358	spri	78.26
Cacicus chrysopterus	-59.591315	-26.810723	Chaco	Unnamed Road, Chaco, AR (-26,811, -59,591)	2017	9	OBS545550502	spri	78.26
Cacicus chrysopterus	-59.596997	-26.810745	Chaco	Unnamed Road, Chaco, AR (-26.811, -59.597)	2018	11	OBS674760111	spri	78.26
Cacicus chrysopterus	-59.597158	-26.810936	Chaco	AR-Chaco-Sargento Cabral (-26,8109,-59,5972)	2018	12	OBS688489589	sum	78.26
Cacicus chrysopterus	-59.59695	-26.810939	Chaco	Unnamed Road, Chaco, AR (-26,811, -59,597)	2017	10	OBS545551747	spri	78.26
Cacicus chrysopterus	-59.597056	-26.810974	Chaco	(-26.811, -59.597)	2018	1	OBS565120640	sum	78.26
Cacicus chrysopterus	-59.597035	-26.811024	Chaco	Q Los Quebrachos	2016	11	OBS444574753	spri	78.26
Cacicus chrysopterus	-59.597054	-26.811041	Chaco	AR-Chaco-Sargento Cabral (-26,8110,-59,5971)	2018	12	OBS688487663	sum	78.26
Cacicus chrysopterus	-59.596978	-26.811108	Chaco	Localidad desconocida - (-26,811, -59,597)	2017	11	OBS578095152	spri	78.26
Cacicus chrysopterus	-59.612709	-26.812501	Chaco	Parque Nacional Chaco, first 1000m of Laguna Cabra road	2016	4	OBS396359622	fall	78.77
Cacicus chrysopterus	-59.620133	-26.82267	Chaco	PN Chaco, Rallera de Quebracho and first 800m to Mirador Palmar	2016	4	OBS396623625	fall	78.77
Cacicus chrysopterus	-54.896686	-26.838412	Misiones	Reserva Natural Privada Curindy	2018	6	OBS686736817	wint	189
Cacicus chrysopterus	-58.3119	-26.84128	Ñeembucú	Baso Militar, Pilar, Transecto BFLY3 Punto8	2018	7	OBS640544478	wint	54.67
Cacicus chrysopterus	-58.31219	-26.84212	Ñeembucú	Baso Militar, Pilar, Transecto3 Punto8	2018	5	OBS649105491	fall	54.67
Cacicus chrysopterus	-58.31077	-26.84367	Ñeembucú	Baso Militar, Pilar, Transecto3 Punto7	2018	7	OBS640543908	wint	54.67
Cacicus chrysopterus	-58.307297	-26.843716	Ñeembucú	Baso Militar, Pilar	2018	1	OBS575285359	sum	54.67
Cacicus chrysopterus	-58.31059	-26.84549	Ñeembucú	Baso Militar, Pilar, Transecto3 Punto6	2018	3	OBS594753640	fall	54.67
Cacicus chrysopterus	-58.30876	-26.84627	Ñeembucú	Baso Militar, Pilar, Transecto3 Punto5	2018	7	OBS640546045	wint	54.59
Cacicus chrysopterus	-58.30684	-26.84673	Ñeembucú	Baso Militar, Pilar, Transecto3 Punto4	2018	1	OBS592807509	sum	54.59
Cacicus chrysopterus	-58.303379	-26.847271	Ñeembucú	Military Base BFLY Transect 4	2018	1	OBS575599751	sum	57.4
Cacicus chrysopterus	-58.30157	-26.84871	Ñeembucú	Baso Militar, Pilar, Transecto3 Punto1	2018	5	OBS611120068	fall	57.4
Cacicus chrysopterus	-58.30179	-26.84939	Ñeembucú	Baso Militar, Pilar	2018	1	OBS592724641	sum	57.4
Cacicus chrysopterus	-58.03319	-26.85011	Ñeembucú	Estancia Santa Ana, Transecto1 Punto4	2018	1	OBS592780459	sum	61.39
Cacicus chrysopterus	-58.038711	-26.851948	Ñeembucú	Santa Ana Transect 1	2018	1	OBS571751939	sum	61.39
Cacicus chrysopterus	-58.042424	-26.852331	Ñeembucú	Estancia Santa Ana	2018	5	OBS622400067	fall	60.9
Cacicus chrysopterus	-58.041973	-26.852484	Ñeembucú	Estancia Santa Ana	2018	2	OBS574907799	sum	61.39
Cacicus chrysopterus	-58.043037	-26.853375	Ñeembucú	Estancia Santa Ana	2018	6	OBS626935889	wint	60.9
Cacicus chrysopterus	-58.311674	-26.854746	Ñeembucú	Margin del Rio Paraguay, Pilar	2018	5	OBS619079807	fall	54.59
Cacicus chrysopterus	-59.627433	-26.867768	Chaco	Mirador Panza del Cabra	2016	11	OBS449595804	spri	75.26
Cacicus chrysopterus	-54.2171	-26.868411	Misiones	PP Caá Yarí (AICA MI15)	2017	5	OBS505676531	fall	493.51
Cacicus chrysopterus	-52.018351	-26.873067	Santa Catarina	Ponte Serrada	2017	10	OBS540058064	spri	1022.65
Cacicus chrysopterus	-56.989579	-26.874679	Misiones	PY-Departamento de Misiones - Hotel Rural Country Club -26.875x-56.99 - 2 ago. 2017 11:31	2017	8	OBS553699289	wint	131.58
Cacicus chrysopterus	-54.14258	-26.87692	Misiones	Lote 14, Yaboty Biosphere Reserve	2017	8	OBS528078994	wint	483.98
Cacicus chrysopterus	-54.15497	-26.88511	Misiones	Lote 13, Yaboty Biosphere Reserve	2017	8	OBS527002625	wint	489.68
Cacicus chrysopterus	-54.15889	-26.89179	Misiones	Lote 14, Yaboty Biosphere Reserve	2017	7	OBS517449289	wint	489.68
Cacicus chrysopterus	-59.015518	-26.892545	Chaco	El Cachapé (AICA CH01)	2018	5	OBS625866923	fall	65.57
Cacicus chrysopterus	-57.94654	-26.894	Ñeembucú	Guazu Cua Transecto9 Punto4	2018	3	OBS589720773	fall	63.45
Cacicus chrysopterus	-54.15336	-26.89539	Misiones	Lote 13, Yaboty Biosphere Reserve	2017	7	OBS517405220	wint	489.68
Cacicus chrysopterus	-54.16448	-26.89594	Misiones	Lote 13, Yaboty Biosphere Reserve	2017	9	OBS537365876	spri	489.68
Cacicus chrysopterus	-54.14977	-26.89781	Misiones	Lote 13, Yaboty Biosphere Reserve	2018	6	OBS629856615	wint	489.68
Cacicus chrysopterus	-54.16022	-26.90011	Misiones	Lote 13, Yaboty Biosphere Reserve	2017	8	OBS528096792	wint	489.68
Cacicus chrysopterus	-54.15477	-26.9028	Misiones	Lote 13, Yaboty Biosphere Reserve	2017	7	OBS517395381	wint	489.68
Cacicus chrysopterus	-54.15895	-26.90694	Misiones	Lote 13, Yaboty Biosphere Reserve	2017	9	OBS531847740	spri	472.45
Cacicus chrysopterus	-54.13926	-26.91027	Misiones	Lote 13, Yaboty Biosphere Reserve	2016	8	OBS451133056	wint	478.63
Cacicus chrysopterus	-54.13694	-26.91074	Misiones	Lote 13, Yaboty Biosphere Reserve	2016	8	OBS451128689	wint	478.63
Cacicus chrysopterus	-54.14615	-26.91156	Misiones	Lote 13, Yaboty Biosphere Reserve	2018	6	OBS631323569	wint	478.63
Cacicus chrysopterus	-54.12607	-26.91165	Misiones	Lote 13, Yaboty Biosphere Reserve	2016	12	OBS451331931	sum	478.63
Cacicus chrysopterus	-54.12906	-26.91308	Misiones	Lote 13, Yaboty Biosphere Reserve	2016	9	OBS451232816	spri	478.63
Cacicus chrysopterus	-54.22585	-26.91656	Misiones	Ruta 15, Mirador Guarani	2018	7	OBS643984228	wint	459.94
Cacicus chrysopterus	-54.173	-26.92043	Misiones	Lote 13, Yaboty Biosphere Reserve	2017	7	OBS520583901	wint	448.45
Cacicus chrysopterus	-58.771926	-26.920493	Chaco	Unnamed Road, Chaco, AR (-26,92, -58,772)	2018	4	OBS596687169	fall	60.26
Cacicus chrysopterus	-58.779087	-26.920845	Chaco	Establecimiento Ibiri	2018	6	OBS627554059	wint	60.26
Cacicus chrysopterus	-58.777567	-26.921634	Chaco	Unnamed Road, Chaco, AR (-26.922, -58.778)	2018	1	OBS564936604	sum	60.26
Cacicus chrysopterus	-54.10665	-26.92171	Misiones	Lote 13, Yaboty Biosphere Reserve	2016	8	OBS424558893	wint	468.73
Cacicus chrysopterus	-54.15254	-26.93336	Misiones	Lote 13, Yaboty Biosphere Reserve	2016	8	OBS424600096	wint	444.99
Cacicus chrysopterus	-58.754861	-26.93694	Chaco	LAS ROSAS	2018	4	OBS599590156	fall	59.36
Cacicus chrysopterus	-54.20215	-26.94222	Misiones	RNC Papel Misionero	2018	7	OBS639479249	wint	465.99
Cacicus chrysopterus	-59.517652	-26.942888	Chaco	Colonia Elisa, Chaco, AR (-26.943, -59.518)	2018	5	OBS613042734	fall	71.03
Cacicus chrysopterus	-58.652959	-26.945286	Chaco	futura reserva	2018	1	OBS568084521	sum	57
Cacicus chrysopterus	-58.654332	-26.951453	Chaco	General Vedia, Chaco	2017	1	OBS462034274	sum	57
Cacicus chrysopterus	-54.14757	-26.96077	Misiones	Lote 13, Yaboty Biosphere Reserve	2016	7	OBS424467610	wint	412.91
Cacicus chrysopterus	-54.186364	-26.971107	Misiones	(-26,9711,-54,1864) escucha 3	2018	9	OBS657731816	spri	463.91
Cacicus chrysopterus	-54.186463	-26.971113	Misiones	(-26,9711,-54,1865) seguimiento 4	2018	9	OBS656181885	spri	463.91
Cacicus chrysopterus	-58.614678	-26.971315	Chaco	Tres Horquetas	2016	8	OBS422707135	wint	57.47
Cacicus chrysopterus	-54.19724	-26.97157	Misiones	RNC Papel Misionero	2018	7	OBS641844638	wint	477.78
Cacicus chrysopterus	-54.197289	-26.971808	Misiones	Reserva Privada Papel Misionera	2018	7	OBS641084419	wint	477.78
Cacicus chrysopterus	-54.17035	-26.97328	Misiones	RNC Papel Misionero	2018	8	OBS646015858	wint	463.91
Cacicus chrysopterus	-54.19055	-26.97518	Misiones	RNC Papel Misionero	2018	7	OBS639509350	wint	463.91
Cacicus chrysopterus	-54.186654	-26.976001	Misiones	(-26,9760,-54,1867) seguimiento 6	2018	9	OBS658871685	spri	463.91
Cacicus chrysopterus	-54.18143	-26.97629	Misiones	RNC Papel Misionero	2018	7	OBS644063553	wint	463.91
Cacicus chrysopterus	-58.681744	-26.97824	Chaco	CAMPO EL X	2018	1	OBS569927556	sum	58.53
Cacicus chrysopterus	-58.681726	-26.978574	Chaco	Establecimiento "El X"	2018	6	OBS635167984	wint	58.53
Cacicus chrysopterus	-58.863877	-26.979445	Chaco	Lapachito	2017	4	OBS482871833	fall	61.8
Cacicus chrysopterus	-58.716216	-26.979987	Chaco	Cabral Cué	2018	1	OBS565205458	sum	59.49
Cacicus chrysopterus	-54.175324	-26.980806	Misiones	(-26,9808,-54,1753) caminata-lluvia	2018	9	OBS658398872	spri	463.91
Cacicus chrysopterus	-58.708491	-26.981899	Chaco	Paraje Sol de Mayo	2018	1	OBS567418052	sum	59.49
Cacicus chrysopterus	-58.634403	-26.983588	Chaco	michita cuè	2017	7	OBS522334176	wint	58
Cacicus chrysopterus	-58.715959	-26.986259	Chaco	Sol de Mayo	2018	1	OBS573215018	sum	58.43
Cacicus chrysopterus	-58.736043	-26.991613	Chaco	La Leonesa - riacho Quia	2018	5	OBS622797083	fall	58.86
Cacicus chrysopterus	-51.051204	-26.998902	Santa Catarina	23 Rodovia das Lombadas, Santa Catarina, BR (-26,999, -51,051)	2017	3	OBS523383084	fall	898.7
Cacicus chrysopterus	-51.556005	-27.000198	Santa Catarina	Água Doce, SC	2016	2	OBS378787970	sum	882.31
Cacicus chrysopterus	-51.026274	-27.000854	Santa Catarina	20-28 Rodovia das Lombadas, Santa Catarina, BR (-27,001, -51,026)	2017	3	OBS523162243	fall	927.9
Cacicus chrysopterus	-54.1815	-27.00422	Misiones	RNC Papel Misionero	2018	8	OBS649959589	wint	461.07
Cacicus chrysopterus	-54.039333	-27.022333	Misiones	Reserva de Biosfera Yabotí (AICA MI15)	2018	7	OBS646396333	wint	425.98
Cacicus chrysopterus	-53.659925	-27.032705	Santa Catarina	LD ITA-SMO - UA1, Tunápolis, SC (-27,033, -53,66)	2018	2	OBS589546876	sum	350.54
Cacicus chrysopterus	-58.726022	-27.033235	Chaco	Ruta 1 pavimentada	2017	5	OBS499008314	fall	57.7
Cacicus chrysopterus	-58.704929	-27.038028	Chaco	La Leonesa	2018	5	OBS624992703	fall	57.1
Cacicus chrysopterus	-58.708607	-27.043553	Chaco	La Leonesa (zona urbana)	2018	8	OBS650997800	wint	57.89
Cacicus chrysopterus	-58.717589	-27.051377	Chaco	LOTR 4	2018	6	OBS629787606	wint	57.89
Cacicus chrysopterus	-54.842039	-27.055742	Misiones	Tacuapí Lodge, Misiónes, AR (-27,056, -54,842)	2018	2	OBS582902306	sum	446.25
Cacicus chrysopterus	-58.722231	-27.055964	Chaco	Unnamed Road, Chaco, AR (-27.056, -58.722)	2018	4	OBS596194991	fall	57.89
Cacicus chrysopterus	-54.827625	-27.058887	Misiones	PP Salto Encantado	2018	1	OBS572143396	sum	482.32
Cacicus chrysopterus	-58.718877	-27.065882	Chaco	Cancha Larga	2018	1	OBS571362222	sum	57
Cacicus chrysopterus	-58.851039	-27.073265	Chaco	AR-Chaco - Laguna Patos -27,073x-58,851 - 19/03/2016 23:01	2018	8	OBS656589480	wint	59.96
Cacicus chrysopterus	-52.990488	-27.074212	Santa Catarina	Sao Miguel, Sério, Rs.	2017	10	OBS543800234	spri	290.13
Cacicus chrysopterus	-54.951999	-27.088148	Misiones	Camping del Cuñapirú (AICA MI17)	2016	6	OBS427831388	wint	262.85
Cacicus chrysopterus	-54.900726	-27.098892	Misiones	Aristobulo del Valle, Misiones	2017	10	OBS662953722	spri	394.39
Cacicus chrysopterus	-58.652959	-27.100928	Chaco	Caminos de Tierra - La Leonesa	2016	9	OBS650922239	spri	55.48
Cacicus chrysopterus	-52.788678	-27.101227	Santa Catarina	Aceiro FNC 01	2017	4	OBS492397781	fall	529.11
Cacicus chrysopterus	-55.522142	-27.106474	Misiones	Puerto Maní, Corpus.	2018	7	OBS686775163	wint	111.41
Cacicus chrysopterus	-52.769201	-27.111548	Santa Catarina	Guatambú - Propriedade particular, prox. a FLONA	2018	5	OBS617115258	fall	567.71
Cacicus chrysopterus	-58.634183	-27.113139	Chaco	Boquita del Quia	2018	3	OBS591018131	fall	54.52
Cacicus chrysopterus	-58.644118	-27.118549	Chaco	PUERTO LAS PALMAS	2018	1	OBS566045199	sum	55.48
Cacicus chrysopterus	-58.788657	-27.137674	Chaco	Yatay	2016	8	OBS422954788	wint	56.93
Cacicus chrysopterus	-58.870733	-27.139622	Chaco	Puente Nacional Río Guaycuru	2018	9	OBS656589888	spri	59.35
Cacicus chrysopterus	-58.869338	-27.13966	Chaco	Rio Guaycuru	2017	7	OBS520695933	wint	59.35
Cacicus chrysopterus	-53.866362	-27.140378	Rio Grande do Sul	Parque Estadual do Turvo	2018	7	OBS638551236	wint	229.33
Cacicus chrysopterus	-58.286891	-27.147603	Ñeembucú	General Diaz - Mayor Martinez Road	2018	5	OBS624000937	fall	62.31
Cacicus chrysopterus	-53.899269	-27.150505	Misiones	PP Moconá (AICA MI15)	2018	5	OBS620653832	fall	224.71
Cacicus chrysopterus	-58.784133	-27.155027	Chaco	Yatay	2017	10	OBS541686446	spri	56.47
Cacicus chrysopterus	-58.699393	-27.164529	Chaco	Laguna El Palmar (AICA CH02)	2018	7	OBS646228928	wint	51.07
Cacicus chrysopterus	-56.238027	-27.172575	Itapúa	Coronel Bogardo	2017	1	OBS566466215	sum	97.89
Cacicus chrysopterus	-58.792026	-27.17657	Chaco	campo la guitarra	2018	3	OBS593186056	fall	57.65
Cacicus chrysopterus	-58.690724	-27.223848	Chaco	Limita..rio Ancho	2017	7	OBS518983599	wint	54.39
Cacicus chrysopterus	-54.037285	-27.226776	Misiones	Aldea Yabotí (AICA MI15)	2016	10	OBS446332811	spri	212.19
Cacicus chrysopterus	-58.545199	-27.243334	Ñeembucú	PY-Departamento de Ñeembucú-Paso de Patria - -27.243x-58.545 - 31 ene. 2017 13:08	2017	2	OBS462645276	sum	52.19
Cacicus chrysopterus	-58.597377	-27.24439	Chaco	camino desde el puerto de las palmas a la isla del cerrito	2018	10	OBS669631193	spri	51.46
Cacicus chrysopterus	-57.460935	-27.247366	Ñeembucú	PY-Departamento de Neembucu - -27,2474x-57,4609 - 9 ago 2016 19:07	2016	8	OBS423078513	wint	66.93
Cacicus chrysopterus	-55.531812	-27.255202	Misiones	San Ignacio Mini	2017	6	OBS536928430	wint	145.71
Cacicus chrysopterus	-59.233605	-27.258265	Chaco	Unnamed Road, Laguna Blanca, Chaco, AR (-27,258, -59,234)	2018	10	OBS672148686	spri	62.08
Cacicus chrysopterus	-59.036107	-27.278548	Chaco	Establecimiento San Rafael	2018	5	OBS618079313	fall	58.28
Cacicus chrysopterus	-59.036096	-27.278562	Chaco	Margarita Belen	2017	10	OBS545834947	spri	58.28
Cacicus chrysopterus	-59.049026	-27.287719	Chaco	Reserva San Rafael	2017	10	OBS544906160	spri	58.28
Cacicus chrysopterus	-59.04905	-27.287962	Chaco	Unnamed Road, Chaco, AR (-27.288, -59.049)	2018	5	OBS617533578	fall	58.28
Cacicus chrysopterus	-58.619614	-27.290028	Chaco	Isla del Cerrito (AICA CH02)	2017	7	OBS526993829	wint	50.18
Cacicus chrysopterus	-58.511366	-27.296266	Corrientes	San Cosme--Río Paraná	2018	5	OBS615848464	fall	51.16
Cacicus chrysopterus	-58.632773	-27.300905	Chaco	NA	2016	9	20508589	spri	47.7
Cacicus chrysopterus	-58.721623	-27.307036	Chaco	Camino entre Resistencia e Isla del Cerrito	2016	9	OBS431538919	spri	50.27
Cacicus chrysopterus	-58.540402	-27.312297	Corrientes	Paso De La Patria	2018	3	OBS591432123	fall	54.59
Cacicus chrysopterus	-58.57035	-27.313615	Corrientes	Paso de la Patria, Corrientes, AR (-27.314, -58.57)	2018	1	OBS569195221	sum	49.45
Cacicus chrysopterus	-58.547852	-27.313956	Corrientes	Paso De La Patria	2018	3	OBS591429123	fall	54.59
Cacicus chrysopterus	-58.560003	-27.315698	Corrientes	Paso de la Patria, Corrientes	2018	10	OBS666588421	spri	51.95
Cacicus chrysopterus	-58.950373	-27.318952	Chaco	Reserva Natural Educativa Colonia Benítez	2016	7	OBS421440491	wint	54.34
Cacicus chrysopterus	-58.50123	-27.327812	Corrientes	Paso De La Patria	2018	3	OBS591424159	fall	63.42
Cacicus chrysopterus	-55.513995	-27.332848	Misiones	Ruinas de Loreto	2018	10	OBS664558958	spri	141.93
Cacicus chrysopterus	-58.969386	-27.334264	Chaco	Los Chaguares, Colonia Benitez, Chaco, AR (-27.334, -58.969)	2018	5	OBS614540928	fall	54.09
Cacicus chrysopterus	-58.59672	-27.340922	Corrientes	(-27.341, -58.597)	2018	9	OBS654986172	spri	57.92
Cacicus chrysopterus	-53.647399	-27.341808	Rio Grande do Sul	Guarita	2017	12	OBS647134649	sum	280.63
Cacicus chrysopterus	-59.067118	-27.354779	Chaco	Unitan, Chaco, AR (-27,355, -59,067)	2018	10	OBS665855697	spri	56.33
Cacicus chrysopterus	-58.491211	-27.372834	Corrientes	San Cosme	2016	3	OBS384548861	fall	63.15
Cacicus chrysopterus	-58.890677	-27.382163	Chaco	Afueras de Colonia Benítez	2018	6	OBS637845518	wint	51.94
Cacicus chrysopterus	-57.701837	-27.387	Corrientes	AR-Corrientes-Berón de Astrada - -27,3870x-57,7018 - 10 jun. 2017 07:26	2017	6	OBS511044206	wint	67.39
Cacicus chrysopterus	-58.982141	-27.389792	Chaco	Parque Norte Caraguatá	2018	8	OBS645959528	wint	54.84
Cacicus chrysopterus	-56.74	-27.4	Misiones	Yacyreta, Itapúa (Ñeembucú)	2018	9	OBS656253923	spri	66.74
Cacicus chrysopterus	-56.824851	-27.403014	Misiones	Yacyreta Humid Forest	2018	9	OBS676253037	spri	65.17
Cacicus chrysopterus	-58.933797	-27.403471	Chaco	avenida sarmiento 5100	2016	6	OBS410086728	wint	52.61
Cacicus chrysopterus	-55.007987	-27.406276	Misiones	Chacra Mariposa	2018	10	OBS664836320	spri	288.99
Cacicus chrysopterus	-56.764529	-27.412642	Misiones	Yacareta Island gallery forest Departamento de Misiones	2017	2	OBS689931887	sum	65.57
Cacicus chrysopterus	-55.665333	-27.416	Misiones	Campo San Juan (AICA MI20)	2018	10	OBS664131611	spri	130.89
Cacicus chrysopterus	-56.78318	-27.419776	Misiones	Isla Yacyretá	2018	9	OBS655531965	spri	69.13
Cacicus chrysopterus	-55.567818	-27.423939	Misiones	Cerro Santa Ana--Acceso	2018	5	OBS612768839	fall	172.59
Cacicus chrysopterus	-59.210693	-27.425297	Chaco	Estancia Fortín Cué	2016	8	OBS425650318	wint	56.87
Cacicus chrysopterus	-58.869617	-27.428157	Chaco	Puente sobre Río Tragadero	2016	9	OBS430197565	spri	50.6
Cacicus chrysopterus	-58.868705	-27.42865	Chaco	Unnamed Road, Chaco, AR (-27.429, -58.869)	2018	7	OBS639891581	wint	50.6
Cacicus chrysopterus	-58.949804	-27.430518	Chaco	mi casa	2018	8	OBS647631862	wint	52.77
Cacicus chrysopterus	-58.730771	-27.433268	Corrientes	Ruta Nacional 12, Corrientes, AR (-27,433, -58,731)	2018	5	OBS612491924	fall	60.68
Cacicus chrysopterus	-59.052361	-27.444249	Chaco	Aeropuerto Resistencia	2018	5	OBS624719357	fall	54
Cacicus chrysopterus	-55.583107	-27.444906	Misiones	Cruz de Santa Ana	2018	9	OBS655331984	spri	199
Cacicus chrysopterus	-59.048767	-27.444916	Chaco	NA	2018	6	20868240	wint	54
Cacicus chrysopterus	-58.642766	-27.445068	Corrientes	Santa Ana--lagunas	2016	5	OBS402699330	fall	63.17
Cacicus chrysopterus	-55.575097	-27.448231	Misiones	Parque Temático de la Cruz	2017	10	OBS629852469	spri	215.27
Cacicus chrysopterus	-55.770753	-27.450591	Misiones	Costanera Candelaria	2018	7	OBS644197892	wint	101
Cacicus chrysopterus	-58.984259	-27.457939	Chaco	570 Obligado, Resistencia, Chaco, AR (-27,458, -58,984)	2018	10	OBS665263949	spri	52.79
Cacicus chrysopterus	-55.814559	-27.458378	Misiones	Desembocadura Arroyo Garupá	2018	7	OBS639636890	wint	88.64
Cacicus chrysopterus	-55.704331	-27.460834	Misiones	Ea. Santa Cecilia	2018	9	OBS657474106	spri	129.63
Cacicus chrysopterus	-55.566085	-27.462129	Misiones	Cerro Santa Ana--Complejo Don Rodolfo	2018	4	OBS635599842	fall	231.43
Cacicus chrysopterus	-58.672585	-27.472005	Corrientes	Amokañy, Santa Ana de los Guácaras, San Cosme, Corrientes, AR	2018	5	OBS611462010	fall	63.41
Cacicus chrysopterus	-55.160807	-27.490747	Misiones	(-27.491, -55.161) Oberá	2018	11	OBS688782516	spri	278.36
Cacicus chrysopterus	-55.738535	-27.490913	Misiones	Candelaria	2018	5	OBS686693438	fall	103.55
Cacicus chrysopterus	-49.013214	-27.4951	Santa Catarina	Rua Seis, Santa Catarina, BR (-27,495, -49,013)	2018	6	OBS634427567	wint	478.64
Cacicus chrysopterus	-49.012279	-27.495512	Santa Catarina	Angelina, SC (-27,496, -49,012)	2018	6	OBS634165508	wint	478.64
Cacicus chrysopterus	-55.613706	-27.502064	Misiones	AR-Provincia de Misiones-Candelaria (-27,5021,-55,6137)	2018	5	OBS621086256	fall	169.84
Cacicus chrysopterus	-56.73919	-27.51259	Corrientes	Isla Apipé--San Antonio (Argentina)	2017	5	OBS500316738	fall	63.12
Cacicus chrysopterus	-56.53046	-27.526275	Corrientes	Bahía Carayá	2018	8	OBS649475270	wint	85.9
Cacicus chrysopterus	-58.933445	-27.530094	Chaco	COLONIA TACUARI	2018	7	OBS642907419	wint	49.49
Cacicus chrysopterus	-58.67947	-27.552302	Corrientes	PP San Cayetano	2017	11	OBS548868460	spri	59.44
Cacicus chrysopterus	-58.815436	-27.554014	Corrientes	Ex Regimiento Santa Catalina	2016	3	OBS380928234	fall	51.56
Cacicus chrysopterus	-55.710232	-27.557144	Misiones	PP Cañadón de Profundidad	2018	7	OBS643823242	wint	172.18
Cacicus chrysopterus	-52.208098	-27.564126	Rio Grande do Sul	Três Arroios--Pesqueiro Boff	2018	8	OBS646113956	wint	760.98
Cacicus chrysopterus	-55.752333	-27.574833	Misiones	Cuenca del Arroyo Garupá	2017	5	OBS499833381	fall	154.39
Cacicus chrysopterus	-55.400963	-27.579825	Misiones	Amaraka Lodge. Ruta P4 km 78	2017	5	OBS500224165	fall	215.75
Cacicus chrysopterus	-58.913798	-27.587159	Chaco	Colonia Tacuari	2017	2	OBS463483438	sum	49.69
Cacicus chrysopterus	-53.498118	-27.611071	Rio Grande do Sul	ReBio Moreno Fortes	2018	12	OBS687030329	sum	508.47
Cacicus chrysopterus	-51.512607	-27.61649	Rio Grande do Sul	Parque Estadual Espigão Alto	2018	7	OBS636818056	wint	758.14
Cacicus chrysopterus	-55.630131	-27.616908	Misiones	Tacuaruzú	2016	7	OBS417475442	wint	166.92
Cacicus chrysopterus	-56.81433	-27.63589	Corrientes	Cambyretá, Portal Norte Esteros del Iberá, Ituzaingó, Corrientes -27.6359 X -56.8143	2016	5	OBS404444693	fall	74.54
Cacicus chrysopterus	-55.791055	-27.640253	Misiones	Ruta 205 a Fachinal	2018	5	OBS612734785	fall	134.51
Cacicus chrysopterus	-58.988675	-27.641594	Chaco	Laguna Estirada (AICA CH02)	2017	11	OBS593325098	spri	49.61
Cacicus chrysopterus	-55.678783	-27.664953	Misiones	Sierras del imán	2018	2	OBS573986541	sum	148.48
Cacicus chrysopterus	-49.178787	-27.673837	Santa Catarina	Fazenda São Leonardo	2017	2	OBS463710046	sum	923.97
Cacicus chrysopterus	-49.176629	-27.677979	Santa Catarina	Reserva Rio das Furnas	2016	10	OBS438040514	spri	923.97
Cacicus chrysopterus	-49.011018	-27.687746	Santa Catarina	Sítio Bruggemann	2016	5	OBS403688816	fall	845.73
Cacicus chrysopterus	-49.014486	-27.689191	Santa Catarina	Sítio Faxinal das Águas	2016	5	OBS402422671	fall	854.21
Cacicus chrysopterus	-57.187614	-27.710317	Corrientes	Ea. San Juan Poriahú (AICA CR02)	2018	10	OBS664418894	spri	72
Cacicus chrysopterus	-58.993106	-27.722208	Chaco	Colonia Tacuari	2016	2	OBS373987482	sum	46.51
Cacicus chrysopterus	-55.565779	-27.743404	Misiones	PP De la Sierra, Martinez Crovetto.	2015	1	OBS290941380	sum	228.08
Cacicus chrysopterus	-50.35624	-27.791347	Santa Catarina	-27,791x-50,356 - 19/01/2016 14:10	2016	1	OBS367178325	sum	964.09
Cacicus chrysopterus	-48.87003	-27.821945	Santa Catarina	PE Serra do Tabuleiro, SC	2016	1	OBS530236640	sum	945.59
Cacicus chrysopterus	-55.099912	-27.828905	Misiones	San Javier--Cerro Monje	2017	7	OBS520281259	wint	124.99
Cacicus chrysopterus	-58.2833	-27.8667	Corrientes	Ramones	2017	7	OBS525968955	wint	67.43
Cacicus chrysopterus	-48.862172	-27.885445	Santa Catarina	PE da Serra do Tabuleiro--Trilha do Campo da Bracatinga	2016	9	OBS428565784	spri	972.42
Cacicus chrysopterus	-55.34506	-27.891535	Misiones	Ruinas de Santa María	2017	8	OBS523560575	wint	128.55
Cacicus chrysopterus	-52.81737	-27.913535	Rio Grande do Sul	Parque Estadual do Papagaio Charão Sarandi RS	2018	11	OBS676932260	spri	624.36
Cacicus chrysopterus	-52.815263	-27.913566	Rio Grande do Sul	PE Papagaio Charao, Sarandi, Rio Grande do Sul, BR (-27,914, -52,815)	2018	4	OBS603534380	fall	624.36
Cacicus chrysopterus	-49.856601	-27.924502	Santa Catarina	Urupema--Morro das Antenas	2017	5	OBS498564403	fall	1453.4
Cacicus chrysopterus	-49.851377	-27.929713	Santa Catarina	Urupema, Acesso ao Morro das Antenas	2016	2	OBS375130768	sum	1453.4
Cacicus chrysopterus	-49.692698	-27.941553	Santa Catarina	Localidade Desconhecida - (-27,942, -49,693)	2018	9	OBS656051588	spri	929.66
Cacicus chrysopterus	-52.101307	-27.950513	Rio Grande do Sul	Edir Matei's lands - Sertão, Rio Grande do Sul, Brasil	2018	8	OBS652884480	wint	542.89
Cacicus chrysopterus	-49.933203	-27.951138	Santa Catarina	Chalé da Seriema -27.951x-49.933	2017	4	OBS486587258	fall	1348.35
Cacicus chrysopterus	-49.934151	-27.951291	Santa Catarina	Urupema -- Eco-Pousada Rio dos Touros	2018	1	OBS570481120	sum	1348.35
Cacicus chrysopterus	-49.934247	-27.951521	Santa Catarina	Pousada rio dos touros	2016	4	OBS393785135	fall	1348.35
Cacicus chrysopterus	-49.930501	-27.952076	Santa Catarina	Urupema -- RPPN Papagaios de Altitude	2016	4	OBS395588690	fall	1348.35
Cacicus chrysopterus	-49.884372	-27.960291	Santa Catarina	CTG Nordeste Urupemense	2017	4	OBS501080285	fall	1394.31
Cacicus chrysopterus	-49.895053	-27.967872	Santa Catarina	Estrada Bossoroca	2017	5	OBS498636303	fall	1338.67
Cacicus chrysopterus	-49.585277	-27.999849	Santa Catarina	NA	2019	5	25010039	fall	951.5
Cacicus chrysopterus	-56.049542	-28.001449	Corrientes	Sosa Cué	2017	10	OBS545673596	spri	136.76
Cacicus chrysopterus	-49.53663	-28.007817	Santa Catarina	Urubici x Morro da Igreja	2017	5	OBS495261413	fall	1059.98
Cacicus chrysopterus	-59.27315	-28.010779	Santa Fe	6 km al noroeste de Florencia	2017	12	OBS562058010	sum	53.62
Cacicus chrysopterus	-58.057251	-28.011377	Corrientes	PN Mburucuyá (AICA CR07)	2018	5	OBS623053352	fall	74.09
Cacicus chrysopterus	-49.832826	-28.011583	Santa Catarina	Urupema--Morro do Combate	2017	4	OBS493364178	fall	1376.36
Cacicus chrysopterus	-58.194365	-28.032819	Corrientes	Sendero Ñande Yvy Porá	2016	7	OBS417781897	wint	71.39
Cacicus chrysopterus	-58.098536	-28.035273	Corrientes	PARQUE NACIONAL MBURUCUYA	2016	7	OBS417779443	wint	70.52
Cacicus chrysopterus	-58.130186	-28.044766	Corrientes	PN Mburucuya	2016	5	OBS407431255	fall	70.23
Cacicus chrysopterus	-49.55183	-28.044838	Santa Catarina	NA	2017	6	9030036	wint	1247.15
Cacicus chrysopterus	-58.223762	-28.045622	Corrientes	Mburucuyá (pueblo y alrededores)	2017	11	OBS553264147	spri	74.55
Cacicus chrysopterus	-56.012506	-28.046455	Corrientes	Virasoro	2017	3	OBS482028807	fall	144.46
Cacicus chrysopterus	-58.135743	-28.048273	Corrientes	camino al parque	2017	4	OBS487921612	fall	70.23
Cacicus chrysopterus	-58.166861	-28.060256	Corrientes	PN Mburucuya	2018	10	OBS671540242	spri	69.86
Cacicus chrysopterus	-49.488079	-28.0605	Santa Catarina	BR-Santa Catarina-Urubici - -28,061x-49,488 - 23/01/2016 06:18	2016	1	OBS368657548	sum	1115.48
Cacicus chrysopterus	-49.567094	-28.068042	Santa Catarina	Pousada Encantos da Natureza	2017	4	OBS493406404	fall	1258.94
Cacicus chrysopterus	-49.519329	-28.076581	Santa Catarina	Cachoeira Véu de Noiva	2017	5	OBS586190096	fall	1397.1
Cacicus chrysopterus	-52.874858	-28.079023	Rio Grande do Sul	Reserva Valle Azul	2016	7	OBS419706100	wint	519.38
Cacicus chrysopterus	-52.432856	-28.081065	Rio Grande do Sul	Coxilha, Rio Grande do Sul, BR (-28,081, -52,433)	2018	1	OBS567150524	sum	641.34
Cacicus chrysopterus	-58.2753	-28.100669	Corrientes	Ea. Los Naranjales de Rosarito	2016	10	OBS544991663	spri	71.17
Cacicus chrysopterus	-56.057289	-28.108591	Corrientes	Reserva Natural Establecimiento Las Marías	2018	11	OBS680723959	spri	131.46
Cacicus chrysopterus	-56.051892	-28.110957	Corrientes	Establecimiento Las Marias	2018	11	OBS679353255	spri	131.46
Cacicus chrysopterus	-59.07431	-28.129735	Santa Fe	Puerto Piracua	2018	8	OBS649580813	wint	42.08
Cacicus chrysopterus	-49.626725	-28.140686	Santa Catarina	PN São Joaquim--Trilha Cascatinha	2016	3	OBS379812294	fall	1549.39
Cacicus chrysopterus	-59.409544	-28.147533	Santa Fe	Las Palmitas, Villa Guillermina	2018	7	OBS644687706	wint	56.44
Cacicus chrysopterus	-59.43788	-28.148671	Santa Fe	Villa Guillermina--Ea San Antonio	2016	11	OBS441431062	spri	57.63
Cacicus chrysopterus	-49.618889	-28.1525	Santa Catarina	PN São Joaquim--Grade PPBio, S1500	2016	2	OBS379827030	sum	1549.39
Cacicus chrysopterus	-59.282973	-28.155457	Santa Fe	Ea. San Antonio--acceso por ruta 11	2017	12	OBS562079714	sum	52.53
Cacicus chrysopterus	-49.63666	-28.156768	Santa Catarina	PN São Joaquim -- Grade PPBio	2016	2	OBS380302108	sum	1549.39
Cacicus chrysopterus	-59.515206	-28.159669	Santa Fe	Campo Privado GRISMALDI - Villa Guillermina	2018	9	OBS679025661	spri	56.46
Cacicus chrysopterus	-51.904811	-28.223794	Rio Grande do Sul	Sementes e Cambanha Butiá - Caseiros	2017	12	OBS555553241	sum	749.41
Cacicus chrysopterus	-59.114304	-28.228322	Santa Fe	Puerto Piracuacito	2017	12	OBS564197653	sum	41.23
Cacicus chrysopterus	-52.289099	-28.229207	Rio Grande do Sul	BR-Rio Grande do Sul-Coxilha-Unnamed Road - -28,229x-52,289	2016	11	OBS440554411	spri	717.69
Cacicus chrysopterus	-55.756	-28.2295	Corrientes	Colonia Garabí (AICA CR15)	2017	1	OBS462586414	sum	77.89
Cacicus chrysopterus	-51.169633	-28.232058	Rio Grande do Sul	ESEC de Aracuri	2017	5	OBS580598746	fall	889.81
Cacicus chrysopterus	-55.770384	-28.237342	Corrientes	Unnamed Road, Corrientes, AR (-28,237, -55,77)	2018	2	OBS577358975	sum	74.43
Cacicus chrysopterus	-57.4145	-28.2485	Corrientes	Lomada de San Alonso (AICA CR11)	2018	7	OBS639365736	wint	62.26
Cacicus chrysopterus	-52.546257	-28.271568	Rio Grande do Sul	Unnamed Road, Rio Grande do Sul, BR (-28,272, -52,546)	2017	9	OBS531536563	spri	586.78
Cacicus chrysopterus	-52.18839	-28.293867	Rio Grande do Sul	Floresta Nacional de Passo Fundo--Mato Castelhano	2016	7	OBS418422404	wint	725.12
Cacicus chrysopterus	-52.450386	-28.303805	Rio Grande do Sul	BR-Rio Grande do Sul-Passo Fundo - -28,304x-52,45 - 4 de jan de 2017 16:15	2017	1	OBS454327548	sum	577.68
Cacicus chrysopterus	-52.598487	-28.310827	Rio Grande do Sul	Fazenda Aparecida, SAP, Rio Grande do Sul, BR (-28,311, -52,598)	2018	12	OBS688444909	sum	565.46
Cacicus chrysopterus	-52.765059	-28.311786	Rio Grande do Sul	Pedreira	2017	8	OBS528473955	wint	562.25
Cacicus chrysopterus	-52.925563	-28.332035	Rio Grande do Sul	Fazenda Ari Xavier	2017	1	OBS460607681	sum	523.48
Cacicus chrysopterus	-52.614577	-28.360362	Rio Grande do Sul	Capão Três Lagoas	2018	7	OBS637944086	wint	519.22
Cacicus chrysopterus	-52.77684	-28.382339	Rio Grande do Sul	Granja Pinheiros	2018	7	OBS639688502	wint	546.41
Cacicus chrysopterus	-52.962744	-28.392403	Rio Grande do Sul	BR-Rio Grande do Sul-Colorado - -28,392x-52,963 - 13 de abr de 2017 16:26	2017	4	OBS485196526	fall	515.37
Cacicus chrysopterus	-52.756506	-28.447012	Rio Grande do Sul	BR-Rio Grande do Sul-Não-Me-Toque-Unnamed Road - -28,447x-52,757	2017	7	OBS516427741	wint	499.07
Cacicus chrysopterus	-52.802857	-28.447811	Rio Grande do Sul	BR-Rio Grande do Sul-Não-Me-Toque - -28,448x-52,803 - 21 de out de 2016 18:34	2016	10	OBS437596851	spri	481.96
Cacicus chrysopterus	-52.703154	-28.460316	Rio Grande do Sul	Fazenda Tedesco	2018	9	OBS654961076	spri	452.09
Cacicus chrysopterus	-52.836556	-28.460523	Rio Grande do Sul	-28,461x-52,837 - 13 de mai de 2017 09:54	2017	5	OBS498803079	fall	495.77
Cacicus chrysopterus	-52.696447	-28.462026	Rio Grande do Sul	Fazenda Tedesco Sto Antônio Do Planalto (-28,462, -52,696)	2018	10	OBS663894034	spri	452.09
Cacicus chrysopterus	-52.82864	-28.46215	Rio Grande do Sul	(-28,462, -52,829)	2017	11	OBS548345279	spri	495.77
Cacicus chrysopterus	-52.83627	-28.464478	Rio Grande do Sul	Bairro Alfredo Alzirio Roos, Nmt Rio Grande do Sul, BR (-28,464, -52,836)	2018	9	OBS658220789	spri	495.77
Cacicus chrysopterus	-49.869112	-28.487328	Rio Grande do Sul	-28.487328, -49.869112, rio Pelotas, São José dos Ausentes	2016	1	OBS367952114	sum	1095.75
Cacicus chrysopterus	-52.859693	-28.491434	Rio Grande do Sul	-28,491x-52,86 - 15 de jul de 2017 07:04	2017	7	OBS519530595	wint	470.69
Cacicus chrysopterus	-49.528277	-28.492456	Santa Catarina	Trilha Cachoeira do Salto Branco	2018	7	OBS636102775	wint	744.17
Cacicus chrysopterus	-52.550397	-28.499245	Rio Grande do Sul	Condomínio Reserva do Lago	2018	9	OBS658970142	spri	496.64
Cacicus chrysopterus	-59.265093	-28.501146	Santa Fe	Cabañas Portal del Humedal, Villa Ocampo	2017	12	OBS562058099	sum	40.98
Cacicus chrysopterus	-52.891585	-28.503839	Rio Grande do Sul	Arroio Bonito	2016	5	OBS403867138	fall	444.15
Cacicus chrysopterus	-52.90603	-28.504176	Rio Grande do Sul	BR-Rio Grande do Sul-Não-Me-Toque - -28,504x-52,906 - 8 de mai de 2017 06:33	2017	5	OBS496354842	fall	419.61
Cacicus chrysopterus	-52.905855	-28.50428	Rio Grande do Sul	-28,504x-52,906 - 12 de jul de 2017 06:42	2017	7	OBS518185412	wint	419.61
Cacicus chrysopterus	-52.905019	-28.504433	Rio Grande do Sul	Mato do Arlei	2018	1	OBS572549575	sum	419.61
Cacicus chrysopterus	-59.262764	-28.505204	Santa Fe	Portal del Humedal - Villa Ocampo	2018	3	OBS596408216	fall	40.98
Cacicus chrysopterus	-52.889784	-28.506301	Rio Grande do Sul	-28,506x-52,89 - 7 de mai de 2016 19:41	2016	5	OBS399427481	fall	444.15
Cacicus chrysopterus	-52.890406	-28.509858	Rio Grande do Sul	Propriedade Kilpp- NMT , Rio Grande do Sul, BR (-28,51, -52,89)	2018	1	OBS571456384	sum	444.15
Cacicus chrysopterus	-49.871613	-28.515089	Rio Grande do Sul	Sítio dos Irmãos, Faxinal Preto, São José dos Ausentes	2016	1	OBS367994728	sum	1195.7
Cacicus chrysopterus	-57.714833	-28.516772	Corrientes	AR-Corrientes - -28,517x-57,715 - 02/04/2016 15:56	2016	3	OBS387866500	fall	56
Cacicus chrysopterus	-52.78871	-28.5213	Rio Grande do Sul	(-28,521, -52,789)	2017	8	OBS524494511	wint	446.2
Cacicus chrysopterus	-52.788759	-28.521316	Rio Grande do Sul	Mato de Invernadinha-NMT(-28,521, -52,789)	2018	1	OBS568264033	sum	446.2
Cacicus chrysopterus	-52.789274	-28.521334	Rio Grande do Sul	Unnamed Road, Rio Grande do Sul, BR (-28,521, -52,789)	2017	12	OBS558619155	sum	446.2
Cacicus chrysopterus	-52.789356	-28.521452	Rio Grande do Sul	Unnamed Road, Rio Grande do Sul, BR (-28,521, -52,789)	2017	9	OBS534445155	spri	446.2
Cacicus chrysopterus	-52.788032	-28.521941	Rio Grande do Sul	Mato de Invernadinha - Nmt(-28,522, -52,788)	2018	1	OBS569188116	sum	446.2
Cacicus chrysopterus	-57.120845	-28.525646	Corrientes	Colonia C. Pellegrini R.40	2016	5	OBS704779369	fall	65.45
Cacicus chrysopterus	-52.896035	-28.534119	Rio Grande do Sul	BR-Rio Grande do Sul-Não-Me-Toque-Unnamed Road - -28,534x-52,896	2016	12	OBS448013148	sum	402.34
Cacicus chrysopterus	-57.168367	-28.534276	Corrientes	carlos pellegrini	2016	5	OBS410920550	fall	65.11
Cacicus chrysopterus	-57.174225	-28.53552	Corrientes	Carlos Pellegrini y Laguna Iberá (AICA CR10)	2018	2	OBS581266572	sum	65.11
Cacicus chrysopterus	-57.179195	-28.53701	Corrientes	Hospedaje San Cayetano	2018	6	OBS634413950	wint	65.11
Cacicus chrysopterus	-57.186452	-28.537835	Corrientes	Camping Carlos Pellegrini	2017	8	OBS659538305	wint	65.25
Cacicus chrysopterus	-57.186507	-28.537919	Corrientes	Camping Viejo	2016	5	OBS407424579	fall	65.25
Cacicus chrysopterus	-57.187915	-28.541345	Corrientes	Pedraplen,Cnia. Carlos Pellegrini	2018	6	OBS632506764	wint	65.25
Cacicus chrysopterus	-57.191268	-28.543395	Corrientes	NA	2017	7	19597362	wint	65.25
Cacicus chrysopterus	-57.195472	-28.545459	Corrientes	Parque provincial Iberá- Pasarela.	2018	6	OBS630204036	wint	65.25
Cacicus chrysopterus	-57.196468	-28.546251	Corrientes	Laguna Iberá--Centro de Interpretación Agua Brillantes	2018	6	OBS666603124	wint	65.25
Cacicus chrysopterus	-57.20109	-28.546259	Corrientes	Sendero el Cerrito	2017	3	OBS476087794	fall	65.25
Cacicus chrysopterus	-57.206715	-28.555701	Corrientes	Ruta Provincial 40, Mercedes AR-Corrientes (-28,5557,-57,2067)	2018	10	OBS671712892	spri	66.64
Cacicus chrysopterus	-51.325335	-28.569145	Rio Grande do Sul	PCH Jardim, André da Rocha	2016	3	OBS705343925	fall	652.76
Cacicus chrysopterus	-52.815163	-28.575326	Rio Grande do Sul	Banhado Linha Glória	2018	5	OBS624083955	fall	443.68
Cacicus chrysopterus	-52.72766	-28.580938	Rio Grande do Sul	Lagoa Azul, Victor Graeff-Rio Grande do Sul, BR (-28,581, -52,728)	2018	7	OBS642610955	wint	421.82
Cacicus chrysopterus	-49.557998	-28.614139	Santa Catarina	Aguaí Santuário Ecológico -- Siderópolis	2017	6	OBS511573844	wint	168.24
Cacicus chrysopterus	-51.471333	-28.617528	Rio Grande do Sul	André da Rocha--Chimarrão	2018	4	OBS603928362	fall	622.32
Cacicus chrysopterus	-52.745011	-28.619326	Rio Grande do Sul	Lucio Loesch, Victor Graeff, Rio Grande do Sul, BR (-28,619, -52,745)	2018	8	OBS644815053	wint	406.63
Cacicus chrysopterus	-57.43231	-28.655241	Corrientes	El Socorro-28,655x-57,432 - ago 3, 2016 20:08	2016	8	OBS421614009	wint	72.52
Cacicus chrysopterus	-57.42455	-28.6553	Corrientes	Ea. Rincón del Socorro (AICA CR10)	2018	5	OBS625092086	fall	73.08
Cacicus chrysopterus	-50.91381	-28.666336	Rio Grande do Sul	(-28,6663,-50,9138)	2018	11	OBS678024841	spri	814.82
Cacicus chrysopterus	-53.656669	-28.680046	Rio Grande do Sul	Cruz Alta	2018	5	OBS611432370	fall	423.53
Cacicus chrysopterus	-59.391146	-28.72008	Santa Fe	Reserva Privada Usos Múltiples Guapo-í, Aº Ceibal	2017	12	OBS561828751	sum	41.81
Cacicus chrysopterus	-53.403532	-28.733595	Rio Grande do Sul	Cruz Alta--Capão da Atafona	2018	9	OBS658928142	spri	396.77
Cacicus chrysopterus	-51.802362	-28.737826	Rio Grande do Sul	Unnamed Road, Rio Grande do Sul, BR (-28,738, -51,802)	2017	2	OBS523016651	sum	541.82
Cacicus chrysopterus	-51.795535	-28.759617	Rio Grande do Sul	Unnamed Road, Rio Grande do Sul, BR (-28,76, -51,796)	2017	2	OBS523017271	sum	536.55
Cacicus chrysopterus	-50.693797	-28.845081	Rio Grande do Sul	95400-000, São Francisco de Paula BR-RS (-28,8451,-50,6938)	2018	8	OBS646494065	wint	785.21
Cacicus chrysopterus	-52.298506	-28.85408	Rio Grande do Sul	Perau de Janeiro, Arvorezinha/RS	2017	11	OBS551189688	spri	603.58
Cacicus chrysopterus	-50.818868	-28.87427	Rio Grande do Sul	Unnamed Road, Rio Grande do Sul, BR (-28,874, -50,819)	2018	1	OBS565384788	sum	661.9
Cacicus chrysopterus	-51.752784	-28.874645	Rio Grande do Sul	BR-Rio Grande do Sul-Fagundes Varela - -28,875x-51,753 - 20/02/2017 14:49	2017	2	OBS503367919	sum	425.87
Cacicus chrysopterus	-50.973264	-28.877894	Rio Grande do Sul	Caxias do Sul--Criúva	2017	3	OBS478612391	fall	758.02
Cacicus chrysopterus	-50.816665	-28.884787	Rio Grande do Sul	Caxias do Sul--Cânion dos Palanquinhos	2018	1	OBS564185399	sum	691.44
Cacicus chrysopterus	-50.821965	-28.884815	Rio Grande do Sul	PE Jus	2018	1	OBS564729259	sum	691.44
Cacicus chrysopterus	-51.745551	-28.891606	Rio Grande do Sul	BR-Rio Grande do Sul-Fagundes Varela - -28,892x-51,746 - 18/02/2017 13:50	2017	2	OBS503366068	sum	518.97
Cacicus chrysopterus	-50.82466	-28.8955	Rio Grande do Sul	Monumento Natural Palanquinho	2017	9	OBS534560445	spri	691.44
Cacicus chrysopterus	-51.894951	-28.896847	Rio Grande do Sul	Ferrovia do Trigo -- Guaporé	2016	3	OBS380118670	fall	465.98
Cacicus chrysopterus	-58.163897	-28.93082	Corrientes	ita cora, mercedes, corrientes	2016	10	OBS436356988	spri	73.38
Cacicus chrysopterus	-50.817848	-28.948103	Rio Grande do Sul	PE Ctrle	2018	1	OBS564465287	sum	743.47
Cacicus chrysopterus	-51.581658	-28.953867	Rio Grande do Sul	Parque dos Três Monges	2016	5	OBS402638784	fall	514.14
Cacicus chrysopterus	-51.526474	-28.962032	Rio Grande do Sul	Propriedade Romildo Ceppo	2018	5	OBS613508393	fall	584.8
Cacicus chrysopterus	-51.893656	-28.971127	Rio Grande do Sul	-28,971x-51,894 - 28/02/2017 08:50	2017	2	OBS471277969	sum	356.98
Cacicus chrysopterus	-50.798547	-28.972539	Rio Grande do Sul	PE Criuva	2018	1	OBS565181457	sum	764.12
Cacicus chrysopterus	-51.577393	-28.976981	Rio Grande do Sul	Trilha da Pedra Lisa	2016	10	OBS438065842	spri	459.59
Cacicus chrysopterus	-51.717651	-28.98923	Rio Grande do Sul	Estrada Dois Lajeados, Rio Grande do Sul, BR (-28,989, -51,718)	2017	2	OBS523015825	sum	443.59
Cacicus chrysopterus	-50.80513	-29.01607	Rio Grande do Sul	95400-000, Caxias do Sul BR-RS (-29,0161,-50,8051)	2018	7	OBS644786572	wint	856.22
Cacicus chrysopterus	-51.709144	-29.022401	Rio Grande do Sul	BR-Rio Grande do Sul-Cotiporã - -29,022x-51,709 - 22/05/2017 14:26	2017	2	OBS503372076	sum	336.48
Cacicus chrysopterus	-51.909941	-29.040076	Rio Grande do Sul	BR-Rio Grande do Sul-Vespasiano Correa - -29,04x-51,91 - 15/04/2017 18:13	2017	4	OBS486038801	fall	314.94
Cacicus chrysopterus	-51.911817	-29.046871	Rio Grande do Sul	Ferrovia do Trigo -- Viaduto 13	2016	3	OBS380113083	fall	311.74
Cacicus chrysopterus	-50.134437	-29.053113	Rio Grande do Sul	BR-Rio Grande do Sul-Cambará do Sul - -29,053x-50,134 - 10 de jun de 2016 11:51	2016	6	OBS411009061	wint	1023.22
Cacicus chrysopterus	-50.130175	-29.055513	Rio Grande do Sul	Estrada para Aparados	2016	6	OBS440405113	wint	1023.22
Cacicus chrysopterus	-51.987863	-29.081751	Rio Grande do Sul	Doutor Ricardo	2017	10	OBS545688392	spri	443.89
Cacicus chrysopterus	-50.365053	-29.092279	Rio Grande do Sul	P.E. do Tainhas Rio Grande do Sul, BR (-29,092, -50,365)	2018	2	OBS582577411	sum	833.91
Cacicus chrysopterus	-50.081842	-29.158892	Rio Grande do Sul	PN Aparados da Serra--Cânion do Itaimbezinho	2016	12	OBS460143198	sum	945.99
Cacicus chrysopterus	-50.078945	-29.159657	Santa Catarina	PN Aparados da Serra	2016	8	OBS423807315	wint	945.99
Cacicus chrysopterus	-52.285337	-29.182645	Rio Grande do Sul	BR-Rio Grande do Sul-Progresso-Unnamed Road - -29,183x-52,285	2017	3	OBS479017616	fall	289.55
Cacicus chrysopterus	-49.952393	-29.197588	Santa Catarina	Praia Grande (SC)--área geral	2018	9	OBS656286874	spri	60.57
Cacicus chrysopterus	-58.264766	-29.211031	Corrientes	Estancia La Paz	2017	9	OBS545438744	spri	79.27
Cacicus chrysopterus	-50.857252	-29.213658	Rio Grande do Sul	96330-000, Caxias do Sul BR-RS (-29,2137,-50,8573)	2018	8	OBS652873937	wint	747.91
Cacicus chrysopterus	-58.322	-29.216	Corrientes	Felipe Yofre (AICA CR14)	2016	8	OBS423682479	wint	75.67
Cacicus chrysopterus	-50.862036	-29.219758	Rio Grande do Sul	(-29,2198,-50,8620)	2018	12	OBS683603344	sum	693.21
Cacicus chrysopterus	-51.536659	-29.234925	Rio Grande do Sul	Sítio Crescer,Garibaldi	2018	8	OBS657473146	wint	630.31
Cacicus chrysopterus	-59.571218	-29.246235	Santa Fe	Isla La Fuente, Puerto Reconquista	2018	5	OBS623814879	fall	34.42
Cacicus chrysopterus	-58.8022	-29.2583	Corrientes	Arroyo Batel	2018	11	OBS678538337	spri	44.11
Cacicus chrysopterus	-50.102634	-29.264575	Rio Grande do Sul	Trilha da Pedra Branca	2018	8	OBS646432429	wint	403.09
Cacicus chrysopterus	-51.89357	-29.26895	Rio Grande do Sul	Morro Paraglaider	2017	7	OBS520418994	wint	178.25
Cacicus chrysopterus	-50.843682	-29.269119	Rio Grande do Sul	Canela--Parque da Ferradura	2018	8	OBS647310104	wint	678.84
Cacicus chrysopterus	-52.19686	-29.272746	Rio Grande do Sul	Tamanduá	2018	7	OBS641833982	wint	423.33
Cacicus chrysopterus	-51.411753	-29.284864	Rio Grande do Sul	Farroupilha--Salto Ventoso	2018	9	OBS655619735	spri	545.86
Cacicus chrysopterus	-52.111083	-29.287604	Rio Grande do Sul	BR-Rio Grande do Sul-Travesseiro - -29,288x-52,111 - 16/07/2017 19:50	2017	7	OBS519133333	wint	183.01
Cacicus chrysopterus	-52.069737	-29.291062	Rio Grande do Sul	Travesseiro--Estrada Herval	2018	8	OBS648200190	wint	255.99
Cacicus chrysopterus	-50.592055	-29.308027	Rio Grande do Sul	Barragem Do Blang, Sao Francisco De Paula, Rio Grande do Sul, BR (-29,308, -50,592)	2018	8	OBS650636971	wint	836.25
Cacicus chrysopterus	-52.314148	-29.309036	Rio Grande do Sul	Lajeadinho-Boqueirão do Leão- -29,309x-52,314	2017	3	OBS479018984	fall	435.19
Cacicus chrysopterus	-50.8538	-29.3132	NA	Parque do Caracol, Canela, Rio Grande do Sul, state	2018	3	414871@XC	fall	702.76
Cacicus chrysopterus	-51.93439	-29.33774	Rio Grande do Sul	Morro Gaúcho	2018	9	OBS659551166	spri	198.16
Cacicus chrysopterus	-51.985338	-29.339891	Rio Grande do Sul	BR-Rio Grande do Sul-Arroio do Meio, Morro Sete Barulhos	2017	6	OBS510370863	wint	224.54
Cacicus chrysopterus	-58.326287	-29.343352	Corrientes	camino a Perugorria	2016	10	OBS500570659	spri	92.73
Cacicus chrysopterus	-52.420509	-29.345914	Rio Grande do Sul	Mata Sete Léguas/Perau da Nega -Boqueirão do Leão - -29,338x-52,443	2018	4	OBS600527750	fall	567.46
Cacicus chrysopterus	-50.1768	-29.3548	south	Itati- Rota do Sol- RS			LGEMA18848
Cacicus chrysopterus	-50.180833	-29.368333	Rio Grande do Sul	Itati--BR 486 (paradouro Galpão Crioulo)	2017	9	OBS540300823	spri	576.44
Cacicus chrysopterus	-50.875912	-29.394484	Rio Grande do Sul	Canela--Lago Negro	2018	8	OBS647300913	wint	747.87
Cacicus chrysopterus	-52.227776	-29.398496	Rio Grande do Sul	São Miguel, Sério	2017	10	OBS543307471	spri	474.18
Cacicus chrysopterus	-50.386593	-29.423739	Rio Grande do Sul	Unnamed Road, Rio Grande do Sul, BR (-29,424, -50,387)	2017	10	OBS543504874	spri	852.41
Cacicus chrysopterus	-50.386768	-29.423851	Rio Grande do Sul	FLONA São Francisco de Paula	2018	1	OBS564355188	sum	852.41
Cacicus chrysopterus	-50.393583	-29.432006	Rio Grande do Sul	FLONA de São Francisco de Paula, Rio Grande do Sul, BR (-29,432, -50,394)	2018	3	OBS586512212	fall	852.41
Cacicus chrysopterus	-50.608472	-29.437624	Rio Grande do Sul	São Francisco De Paula--Remanso Indianápolis	2017	12	OBS556249512	sum	881.84
Cacicus chrysopterus	-59.797597	-29.441466	Santa Fe	Nueva Romang	2017	3	OBS476749537	fall	44.05
Cacicus chrysopterus	-50.580228	-29.442807	Rio Grande do Sul	São Francisco de Paula--área geral	2018	1	OBS572628943	sum	852.06
Cacicus chrysopterus	-50.611284	-29.442862	Rio Grande do Sul	São Francisco de Paula -- Hotel Veraneio Hampel	2016	10	OBS438558048	spri	881.84
Cacicus chrysopterus	-51.138131	-29.442929	Rio Grande do Sul	Picada Café--área geral	2018	5	OBS626968369	fall	248.29
Cacicus chrysopterus	-50.570485	-29.457326	Rio Grande do Sul	Pousada Refugio do Lago	2016	1	OBS608244532	sum	812.01
Cacicus chrysopterus	-50.581111	-29.458333	Rio Grande do Sul	São Francisco de Paula--Pousada Recanto da Mata	2018	4	OBS599488935	fall	812.01
Cacicus chrysopterus	-50.041414	-29.459603	Rio Grande do Sul	BR-Rio Grande do Sul-Três Cachoeiras-Unnamed Road - -29,46x-50,041	2017	1	OBS456206467	sum	475.26
Cacicus chrysopterus	-51.997207	-29.459961	Rio Grande do Sul	Jardim Botânico de Lajeado	2017	10	OBS541946410	spri	73.9
Cacicus chrysopterus	-50.500599	-29.464411	Rio Grande do Sul	São Francisco de Paula--Instituto Arca Verde	2017	12	OBS558739730	sum	872.68
Cacicus chrysopterus	-51.174834	-29.470013	Rio Grande do Sul	Linha Nova - RS	2017	12	OBS562460768	sum	258.92
Cacicus chrysopterus	-51.373634	-29.471763	Rio Grande do Sul	Bom Princípio, Rio Grande do Sul	2017	8	OBS527015554	wint	112.25
Cacicus chrysopterus	-50.359722	-29.472222	Rio Grande do Sul	São Francisco de Paula, Gravina	2018	4	OBS600048053	fall	918.37
Cacicus chrysopterus	-50.174809	-29.480994	Rio Grande do Sul	CPCN Pró Mata PUCRS	2018	2	OBS579888971	sum	690.73
Cacicus chrysopterus	-50.174135	-29.48111	Rio Grande do Sul	95400, São Francisco de Paula BR-RS (-29,4811,-50,1741)	2017	9	OBS537550751	spri	690.73
Cacicus chrysopterus	-59.790061	-29.481122	Santa Fe	Romang Zona Rural Oeste	2018	8	OBS648477935	wint	45.9
Cacicus chrysopterus	-51.349651	-29.481868	Rio Grande do Sul	Bom Princípio, Rio Grande do Sul, BR	2017	11	OBS549655925	spri	35.9
Cacicus chrysopterus	-50.212927	-29.486154	Rio Grande do Sul	São Francisco de Paula--CPCN Pro Mata (Near Entrance), PUCRS	2017	10	OBS540773797	spri	870.98
Cacicus chrysopterus	-50.749722	-29.491111	Rio Grande do Sul	Três Coroas--estrada rural da RS-020 a Urbe	2017	9	OBS540628373	spri	252.41
Cacicus chrysopterus	-50.336491	-29.496353	Rio Grande do Sul	Pró-Mata	2018	4	OBS613295566	fall	603.23
Cacicus chrysopterus	-50.995316	-29.50152	Rio Grande do Sul	Santa Maria do Herval	2016	5	OBS403983970	fall	566.55
Cacicus chrysopterus	-50.554383	-29.503001	Rio Grande do Sul	São Francisco de Paula--Itagiba	2018	4	OBS596794036	fall	569.34
Cacicus chrysopterus	-50.002143	-29.510913	Rio Grande do Sul	BR-Rio Grande do Sul-Três Cachoeiras-Unnamed Road - -29,511x-50,002	2017	5	OBS523384303	fall	214.77
Cacicus chrysopterus	-51.080372	-29.518175	Rio Grande do Sul	Morro Reuter--Estrada José Klauck	2018	3	OBS592300538	fall	568.28
Cacicus chrysopterus	-51.069173	-29.518582	Rio Grande do Sul	Morro Reuter	2016	5	OBS403970145	fall	568.28
Cacicus chrysopterus	-50.949571	-29.568584	Rio Grande do Sul	Sapiranga--Alto Ferrabraz	2018	12	OBS685950573	sum	579.85
Cacicus chrysopterus	-50.602276	-29.573494	Rio Grande do Sul	Taquara--Chapada	2018	4	OBS596787106	fall	321.11
Cacicus chrysopterus	-50.281	-29.58	Rio Grande do Sul	Maquiné, RS, barra do ouro	2018	11	OBS674736496	spri	148.78
Cacicus chrysopterus	-52.464105	-29.613702	Rio Grande do Sul	Santa Cruz do Sul	2016	5	OBS402708437	fall	103.72
Cacicus chrysopterus	-50.262773	-29.665901	Rio Grande do Sul	Maquiné--Arredores da Pousada Recanto da Mata	2018	7	OBS640332458	wint	435.39
Cacicus chrysopterus	-50.205367	-29.676653	Rio Grande do Sul	Maquiné--área geral	2016	7	OBS528263779	wint	46.93
Cacicus chrysopterus	-51.263069	-29.720357	Rio Grande do Sul	Portão, Rio Grande do Sul, BR	2018	2	OBS578192344	sum	67.84
Cacicus chrysopterus	-51.04324	-30.120634	Rio Grande do Sul	Alvinegro Sport Club, Branquinha, Viamão, RS	2018	5	OBS611467098	fall	68.59
Cacicus chrysopterus	-57.641833	-30.196	Artigas	Área de Protección Ambiental Rincón de Franquía	2018	5	OBS612691304	fall	39.49
Cacicus chrysopterus	-57.66492	-30.19806	Corrientes	Campo Militar Grl. Avalos	2018	4	OBS608979602	fall	43.09
Cacicus chrysopterus	-57.577973	-30.20002	Artigas	Trajeto para a Ilha Brasileira	2016	10	OBS439264334	spri	44.13
Cacicus chrysopterus	-58.67053	-30.2005	Entre Ríos	Dto. Basualdo	2016	6	OBS413782010	wint	62.12
Cacicus chrysopterus	-59.553735	-30.214358	Corrientes	Ruta Provincial 31, Corrientes, AR (-30.214, -59.554)	2018	4	OBS607935753	fall	32.41
Cacicus chrysopterus	-59.553907	-30.214798	Corrientes	Finca Mombiri	2018	4	OBS607282253	fall	32.41
Cacicus chrysopterus	-57.344078	-30.290107	Artigas	Estancia "La Palma"	2017	11	OBS552038526	spri	50.45
Cacicus chrysopterus	-57.343783	-30.290348	Artigas	Las Palmas	2017	11	OBS547524961	spri	50.45
Cacicus chrysopterus	-57.343805	-30.290371	Artigas	Las Palmas	2017	11	OBS548389316	spri	50.45
Cacicus chrysopterus	-58.894401	-30.294609	Entre Ríos	Reserva de Aves Chilcalito	2018	11	OBS676364393	spri	58.69
Cacicus chrysopterus	-58.759799	-30.303584	Entre Ríos	tunas Cora	2016	6	OBS412724823	wint	65.32
Cacicus chrysopterus	-52.497276	-30.328539	Rio Grande do Sul	Pantano Grande, Rio Grande do Sul, BR (-30,329, -52,497)	2017	11	OBS552027323	spri	110.84
Cacicus chrysopterus	-57.67465	-30.35405	Corrientes	Club Nautico	2018	4	OBS608165844	fall	42.69
Cacicus chrysopterus	-58.77546	-30.38437	Entre Ríos	-30.3844 X -58.7755	2016	10	OBS437642509	spri	68.92
Cacicus chrysopterus	-58.750148	-30.385102	Entre Ríos	departamento Feliciano	2017	3	OBS479846201	fall	67.63
Cacicus chrysopterus	-59.184015	-30.387693	Entre Ríos	Area natural Protegida Don Sebastian	2016	10	OBS438296403	spri	48.18
Cacicus chrysopterus	-59.184948	-30.387779	Entre Ríos	Área Natural Protegida Don Sebastián	2018	6	OBS631711247	wint	48.18
Cacicus chrysopterus	-58.643249	-30.45336	Entre Ríos	Unnamed Road, Entre Ríos, AR (-32.224, -60.513)	2018	10	OBS664196122	spri	68.06
Cacicus chrysopterus	-52.177104	-30.46964	Rio Grande do Sul	(-30,4696,-52,1771)	2018	10	OBS669594139	spri	415.04
Cacicus chrysopterus	-52.821895	-30.481741	Rio Grande do Sul	Piquiri, Encruzilhada do Sul, Rio Grande do Sul, BR (-30,482, -52,822)	2018	5	OBS612838786	fall	186.76
Cacicus chrysopterus	-53.546667	-30.546389	Rio Grande do Sul	Camping Galpão de Pedra	2016	7	OBS416317114	wint	281.27
Cacicus chrysopterus	-59.58714	-30.614425	Entre Ríos	Rio Parana- Espinillo	2017	11	OBS555368987	spri	22.03
Cacicus chrysopterus	-57.960198	-30.649764	Corrientes	Reserva Natural Biprovincial Mocoretá	2017	12	OBS556720480	sum	39.81
Cacicus chrysopterus	-58.806081	-30.673794	Entre Ríos	Ao. Puerto (Federal)	2018	12	OBS683765883	sum	59.73
Cacicus chrysopterus	-59.637678	-30.732466	Entre Ríos	Arroyo Cabayu cuatia	2016	1	OBS370659148	sum	34.49
Cacicus chrysopterus	-59.65493	-30.749286	Entre Ríos	300-398 Boulevard 25 de Mayo, La Paz, Entre Ríos, AR (-30,749, -59,655)	2017	9	OBS533549242	spri	33.65
Cacicus chrysopterus	-59.657426	-30.755655	Entre Ríos	Area Natural Protegida La Curtiembre	2016	10	OBS438305539	spri	33.65
Cacicus chrysopterus	-59.647731	-30.762373	Entre Ríos	Parque de la Aventura (La Paz)	2018	10	OBS671043326	spri	44.24
Cacicus chrysopterus	-59.647891	-30.787317	Entre Ríos	La Fulanita	2016	11	OBS443528965	spri	62.14
Cacicus chrysopterus	-51.844104	-30.822369	Rio Grande do Sul	Camaquã--Barragem	2018	8	OBS652365191	wint	55.3
Cacicus chrysopterus	-52.636389	-30.891667	Rio Grande do Sul	Encruzilhada Do Sul--Cerro Do Moinho	2018	3	OBS608776163	fall	225.7
Cacicus chrysopterus	-52.525556	-30.925	Rio Grande do Sul	Encruzilhada do Sul--Abranjo	2018	4	OBS608796961	fall	55.52
Cacicus chrysopterus	-55.918736	-31.117325	Rivera	Sendero Cueva del indio	2017	4	OBS486509350	fall	336.69
Cacicus chrysopterus	-55.901656	-31.190116	Rivera	Valle del lunarejo	2016	2	OBS378020652	sum	176.91
Cacicus chrysopterus	-56.019167	-31.2785	Tacuarembó	Laureles	2018	2	OBS582868544	sum	249.93
Cacicus chrysopterus	-55.984667	-31.3595	Tacuarembó	Bichadero-Fros, Cuchilla de Laureles, Tacuarembo	2018	2	OBS703804102	sum	230.88
Cacicus chrysopterus	-52.461553	-31.449128	Rio Grande do Sul	Arroio do Padre BR-RS (-31,4491,-52,4616)	2018	4	OBS609644179	fall	239.05
Cacicus chrysopterus	-53.116622	-31.451437	Rio Grande do Sul	Rua Paulo Pinheiro - Prolongamento, Chácara de Zinco.	2017	6	OBS512174375	wint	300.89
Cacicus chrysopterus	-52.485101	-31.45638	Rio Grande do Sul	Arroio do Padre--Arredores do Bairro Brasil pra Cristo	2018	2	OBS577396775	sum	214.96
Cacicus chrysopterus	-52.343717	-31.463884	Rio Grande do Sul	Arroio do Padre--Cerro próximo à Santa Silvana	2018	2	OBS576778147	sum	108.31
Cacicus chrysopterus	-52.350278	-31.49	Rio Grande do Sul	Pelotas,RS, Santa Silvana, estrada rural	2017	9	OBS540295502	spri	128.18
Cacicus chrysopterus	-52.439074	-31.491847	Rio Grande do Sul	Pelotas/Arroio do Padre - Três Cerros	2017	3	OBS474473907	fall	172.16
Cacicus chrysopterus	-52.573333	-31.498333	Rio Grande do Sul	Pelotas--Colonia Maciel	2017	6	OBS511604441	wint	185.9
Cacicus chrysopterus	-52.622222	-31.551111	Rio Grande do Sul	Morro Redondo, mata na colônia Santo Antonio	2017	6	OBS511605456	wint	180.13
Cacicus chrysopterus	-52.626674	-31.551659	Rio Grande do Sul	Morro Redondo--Pousada da Cachoeira, Arroio Cadeia	2018	1	OBS566777619	sum	180.13
Cacicus chrysopterus	-55.472116	-31.5721	Rivera	Minas de Corrales	2018	2	OBS621707484	sum	153.06
Cacicus chrysopterus	-52.531022	-31.58852	Rio Grande do Sul	Pousada do Moinho (-31,5885,-52,5310)	2017	11	OBS547143911	spri	128.2
Cacicus chrysopterus	-55.965772	-31.609241	Tacuarembó	Paso Ceferino	2018	6	OBS634160667	wint	144.11
Cacicus chrysopterus	-52.505556	-31.616389	Rio Grande do Sul	Pelotas--cascata e mata no Santuário	2018	2	OBS577099707	sum	189.2
Cacicus chrysopterus	-52.50727	-31.619215	Rio Grande do Sul	Santuário Nossa Senhora de Guadalupe	2018	1	OBS568003687	sum	189.2
Cacicus chrysopterus	-52.261111	-31.625556	Rio Grande do Sul	Pelotas--Estrada posto branco (trecho eucaliptos 5Km)	2017	4	OBS486602269	fall	17.79
Cacicus chrysopterus	-52.556638	-31.657743	Rio Grande do Sul	Pelotas--Santa Rita	2018	12	OBS683913534	sum	142.17
Cacicus chrysopterus	-52.5825	-31.666944	Rio Grande do Sul	Morro redondo, Sítio Flor e Osória	2018	2	OBS573987809	sum	162.03
Cacicus chrysopterus	-52.586851	-31.672164	Rio Grande do Sul	Sítio Flor e Osória, Morro Redondo	2016	4	OBS389881274	fall	144.76
Cacicus chrysopterus	-52.591832	-31.68063	Rio Grande do Sul	Santo Amor, Morro Redondo	2016	4	OBS389881331	fall	144.76
Cacicus chrysopterus	-52.258056	-31.705556	Rio Grande do Sul	Pelotas--Estrada do cotovelo (ambiente de mata, lagoa e banhado)	2018	8	OBS652617573	wint	12.46
Cacicus chrysopterus	-60.327238	-31.723328	Entre Ríos	Parque Escolar Rural Enrique Berduc	2018	5	OBS616196405	fall	27.62
Cacicus chrysopterus	-60.325273	-31.733038	Entre Ríos	Parque Escolar Rural Enrique Berduc	2016	5	OBS402828085	fall	29.03
Cacicus chrysopterus	-53.391909	-31.763522	Rio Grande do Sul	Região das Alegrias	2018	2	OBS579622522	sum	276.66
Cacicus chrysopterus	-52.534088	-31.767587	Rio Grande do Sul	Cerro das Almas - Capão do Leão/RS (-31,7676,-52,5341)	2017	11	OBS548505034	spri	91.59
Cacicus chrysopterus	-52.431978	-31.816637	Rio Grande do Sul	Capão do Leão -- Horto Botânico Teodoro Luiz	2017	11	OBS552801990	spri	5.42
Cacicus chrysopterus	-60.605327	-31.826989	Entre Ríos	PN Pre-Delta--La Jaula	2018	6	OBS634170501	wint	37.69
Cacicus chrysopterus	-54.16322	-31.86615	Rio Grande do Sul	Aceguá	2018	6	OBS635459686	wint	226.29
Cacicus chrysopterus	-58.211575	-31.871435	Entre Ríos	PN El Palmar	2017	7	OBS547876887	wint	15.08
Cacicus chrysopterus	-52.863889	-31.889722	Rio Grande do Sul	Pedro Osório, estrada do Basílio	2018	3	OBS585864012	fall	46.11
Cacicus chrysopterus	-52.924444	-31.891667	Rio Grande do Sul	Pedro Osório--Atalho Cruz	2018	3	OBS586151263	fall	51.11
Cacicus chrysopterus	-56.228929	-31.894028	Tacuarembó	Tambores	2016	3	OBS387188860	fall	262.77
Cacicus chrysopterus	-52.901944	-31.901944	Rio Grande do Sul	Pedro Osório--Arroio Grande	2018	3	OBS586943311	fall	49.82
Cacicus chrysopterus	-53.552198	-31.968655	Rio Grande do Sul	Herval (-31,9687,-53,5522)	2017	12	OBS561256219	sum	156.79
Cacicus chrysopterus	-52.8275	-32.053889	Rio Grande do Sul	Pedro Osório, estrada do Parapó, 2Km.	2017	5	OBS500312404	fall	29.24
Cacicus chrysopterus	-53.732667	-32.132167	Cerro Largo	Paso Centurión	2018	4	OBS617826336	fall	85.59
Cacicus chrysopterus	-53.734088	-32.138699	Cerro Largo	Paso Centurion	2018	2	OBS579413819	sum	91.41
Cacicus chrysopterus	-53.762844	-32.139231	Cerro Largo	Paso Centurión Tours	2018	5	OBS618828342	fall	118.07
Cacicus chrysopterus	-53.726301	-32.142753	Cerro Largo	Localidad desconocida - (-32,143, -53,726)	2018	4	OBS598246485	fall	95.62
Cacicus chrysopterus	-53.726964	-32.14283	Cerro Largo	Establecimiento Dr Felipe Cantera, Paso Centurion y Rincon de Paiva	2016	5	OBS681158936	fall	95.62
Cacicus chrysopterus	-53.730121	-32.146756	Cerro Largo	UY-Cerro Largo-Sección 04 Cerro Largo (-32,1468,-53,7301)	2017	10	OBS543847357	spri	91.41
Cacicus chrysopterus	-53.721471	-32.155559	Cerro Largo	Paso Paiva	2018	2	OBS579810650	sum	95.62
Cacicus chrysopterus	-54.186974	-32.366043	Cerro Largo	Bio Parque de Melo	2016	3	OBS379909670	fall	104.33
Cacicus chrysopterus	-58.147833	-32.637833	Río Negro	Puerto Viejo, San Javier	2017	10	OBS548285651	spri	7.82
Cacicus chrysopterus	-57.421956	-32.810176	Río Negro	Arroyo Grande	2018	7	OBS671095028	wint	58.69
Cacicus chrysopterus	-58.799386	-33.501942	Entre Ríos	Ceibas	2017	9	OBS544756317	spri	4.23
Cacicus chrysopterus	-59.245856	-33.652152	Entre Ríos	Campo privado a unos 10 km de Ibicuy	2018	10	OBS684650513	spri	3.38
Cacicus chrysopterus	-58.782354	-34.109214	Buenos Aires	Otamendi, de 3ra balsa a Camping Cielo	2017	3	OBS473891349	fall	5.49
Castanozoster thoracica	-42.5803	-22.1702	Rio de Janeiro	Pico Caledonia	2006	6	OBS154798380	wint	1096.19
Castanozoster thoracica	-42.570305	-22.212517	Rio de Janeiro	Pico de Caledonia Mtn./high trail	2008	11	OBS58826025	spri	1053.43
Castanozoster thoracica	-42.560821	-22.218913	Rio de Janeiro	Pico de Caledonia -- Trilha Baixo	2017	2	OBS470639190	sum	1053.43
Castanozoster thoracica	-42.564125	-22.219748	Rio de Janeiro	Pico Caledonia	2009	6	OBS181106484	wint	1053.43
Castanozoster thoracica	-42.567215	-22.221734	Rio de Janeiro	Pico de Caledonia--Trilho Alto	2018	10	OBS665323966	spri	1046.32
Castanozoster thoracica	-42.562658	-22.222682	Rio de Janeiro	Pico de Caledonia area	2006	11	OBS683178484	spri	1046.32
Castanozoster thoracica	-42.564468	-22.227455	Rio de Janeiro	Pico de Caledonia trip	2010	3	OBS461484543	fall	1046.32
Castanozoster thoracica	-44.696937	-22.229044	Minas Gerais	RPPN François Robert Arthur - Itamonte / MG	2016	12	OBS449410271	sum	1540.48
Castanozoster thoracica	-42.49676	-22.310296	Rio de Janeiro	Itororo Eco Lodge	2018	9	OBS658643643	spri	1095.03
Castanozoster thoracica	-42.514883	-22.317018	Rio de Janeiro	Nova Friburgo Brazil	2005	4	OBS174430428	fall	1029.33
Castanozoster thoracica	-42.533698	-22.319188	Rio de Janeiro	Pico de Caledonia, Brazil	2014	10	OBS276765989	spri	1096.41
Castanozoster thoracica	-42.593	-22.325	NA	Parque Estadual dos Três Picos, Nova Friburgo, RJ	2018	6	438759@XC	wint	1457.25
Castanozoster thoracica	-42.578924	-22.327222	Rio de Janeiro	Brazil, Nova Friburgo, Pico da Caledonia, Sao Bernardo, 22 November 2013	2013	11	OBS526349142	spri	1457.25
Castanozoster thoracica	-44.73	-22.33	Minas Gerais	Itamonte -- Pousada dos Lobos	2017	7	OBS543097570	wint	1884.61
Castanozoster thoracica	-44.7428	-22.33249	Minas Gerais	Brazil - Agulhos Negros Rd	2012	12	OBS174907303	sum	1998.63
Castanozoster thoracica	-42.558074	-22.336804	Rio de Janeiro	Estrada para o Pico Caledonia, Nova Friburgo	2018	7	OBS644305644	wint	1279.47
Castanozoster thoracica	-42.567175	-22.3389	Rio de Janeiro	Caledonia	2016	10	OBS588581534	spri	1438.41
Castanozoster thoracica	-42.57951	-22.340232	Rio de Janeiro	Pico da Caledonia	2017	9	OBS545641459	spri	1621.82
Castanozoster thoracica	-42.581737	-22.341013	Rio de Janeiro	377 Estrada Caledonia, Nova Friburgo, Rio de Janeiro, BR (-22,341, -42,582)	2018	11	OBS673056130	spri	1621.82
Castanozoster thoracica	-42.584816	-22.342365	Rio de Janeiro	Estrada ao Pico da Caledônia	2018	6	OBS638399020	wint	1621.82
Castanozoster thoracica	-42.585135	-22.343782	Rio de Janeiro	BR-Rio de Janeiro-Nova Friburgo - -22,344x-42,585 - 11/06/2017 1:44 PM	2017	6	OBS510231069	wint	1621.82
Castanozoster thoracica	-42.585899	-22.343886	Rio de Janeiro	Pico De Caledonia	2017	3	OBS475440452	fall	1621.82
Castanozoster thoracica	-42.586202	-22.34523	Rio de Janeiro	NA	2018	10	18274896	spri	1621.82
Castanozoster thoracica	-42.5869	-22.3459	NA	Pico da Caledônia, Nova Friburgo, RJ	2015	9	277790@XC	spri	1621.82
Castanozoster thoracica	-42.586375	-22.345998	Rio de Janeiro	Pico da Caledônia - Nova Friburgo - RJ -22,346x-42,586 - 18/06/2017 08:30	2017	6	OBS512321448	wint	1621.82
Castanozoster thoracica	-42.583342	-22.35057	Rio de Janeiro	Pico da Caledônia--upper slopes	2018	12	OBS689131522	sum	1621.82
Castanozoster thoracica	-42.583914	-22.35077	Rio de Janeiro	Brazil-R. de Janeiro Pico Caledonia	2012	11	OBS204576261	spri	1621.82
Castanozoster thoracica	-42.5843	-22.3512	Rio de Janeiro	Pico do Caledonia	2014	2	OBS238556416	sum	1621.82
Castanozoster thoracica	-42.58484	-22.351568	Rio de Janeiro	Pico da Caledônia	2018	4	OBS601147850	fall	1621.82
Castanozoster thoracica	-42.5849	-22.3517	Rio de Janeiro	Caledonia	2014	1	OBS225255616	sum	1621.82
Castanozoster thoracica	-42.585343	-22.352653	Rio de Janeiro	NA	2018	10	18275047	spri	1621.82
Castanozoster thoracica	-44.796072	-22.352963	Minas Gerais	Itamonte--RPPN Alto Montana	2018	3	OBS594026816	fall	1552.81
Castanozoster thoracica	-44.804444	-22.354722	Minas Gerais	Algulhas negras road	2005	7	OBS708750682	wint	1404.02
Castanozoster thoracica	-44.576681	-22.355483	Rio de Janeiro	PE Pedra Selada--Vale do Pavão	2015	2	OBS710953201	sum	1243.35
Castanozoster thoracica	-44.73562	-22.356121	Minas Gerais	PN Itatiaia-Brejo da Lapa	2018	7	OBS643560070	wint	2060.19
Castanozoster thoracica	-44.734746	-22.362522	Minas Gerais	PN Itatiaia (parte alta), Itamonte, Minas Gerais, BR (-22,363, -44,735)	2018	4	OBS608309016	fall	1919.23
Castanozoster thoracica	-44.734808	-22.362583	Minas Gerais	BR-485, Itamonte BR-MG (-22.3626,-44.7348)	2017	8	OBS533198686	wint	1919.23
Castanozoster thoracica	-44.732439	-22.362587	Minas Gerais	Itatiaia--Agulhas Negras Rd.	2003	9	OBS164626388	spri	1919.23
Castanozoster thoracica	-44.744346	-22.364479	Minas Gerais	BR-485, Itamonte BR-MG (-22.3645,-44.7443)	2017	8	OBS533198602	wint	1919.23
Castanozoster thoracica	-44.724612	-22.36484	Rio de Janeiro	PN do Itatiaia--Agulhas Negras Road (RJ; 2200-2400m)	2018	7	OBS640777089	wint	2136.3
Castanozoster thoracica	-44.720471	-22.365039	Rio de Janeiro	Resende PNI Parte Alta	2016	7	OBS419312767	wint	2136.3
Castanozoster thoracica	-44.734667	-22.365225	Minas Gerais	Agulhas Begras Road Bridge, BR	2018	7	OBS643538340	wint	1919.23
Castanozoster thoracica	-44.718352	-22.365307	Rio de Janeiro	Alto PN Itatiaia near totem	2016	11	OBS447072043	spri	2136.3
Castanozoster thoracica	-44.73582	-22.366032	Minas Gerais	Agulhas Negras, Itatiaia NP	2005	8	OBS667549335	wint	1919.23
Castanozoster thoracica	-44.746156	-22.36607	Minas Gerais	PN do Itatiaia--Agulhas Negras Road (MG; 1700-2200m)	2018	6	OBS636438572	wint	1919.23
Castanozoster thoracica	-44.737891	-22.366355	Minas Gerais	BR-485, Itamonte BR-MG (-22.3664,-44.7379)	2018	7	OBS651935971	wint	1919.23
Castanozoster thoracica	-44.7334	-22.3667	NA	Itatiaia National Park - Agulhas Negras road	2015	12	295828@XC	sum	1919.23
Castanozoster thoracica	-44.747422	-22.36742	Minas Gerais	Itamonte - PNI Parte Alta	2016	7	OBS419311238	wint	1919.23
Castanozoster thoracica	-44.740663	-22.368095	Minas Gerais	PN Itatiaia - Trilha alta	2012	1	OBS455970209	sum	1919.23
Castanozoster thoracica	-44.744	-22.369	Minas Gerais	Estrada das Agulhas Negras - ParNa Itatiaia	2018	7	OBS636665379	wint	1919.23
Castanozoster thoracica	-44.747346	-22.369439	Minas Gerais	BR-485, Itamonte BR-MG (-22.3694,-44.7473)	2017	8	OBS533198643	wint	1919.23
Castanozoster thoracica	-44.743729	-22.369498	Minas Gerais	Agulhas Negras Road (kms 3-5)	2015	6	OBS328351942	wint	1919.23
Castanozoster thoracica	-44.708115	-22.37026	Rio de Janeiro	(-22.3703,-44.7081)	2018	11	OBS672639181	spri	2302.11
Castanozoster thoracica	-44.751598	-22.372346	Minas Gerais	Estrada Parque Itamonte	2018	12	OBS690598123	sum	1919.23
Castanozoster thoracica	-44.755785	-22.372439	Minas Gerais	Pass Itatiaia - Itamonte	2003	9	OBS164755841	spri	1771.76
Castanozoster thoracica	-44.74929	-22.37317	Minas Gerais	Agulhas Negras Road	2015	6	OBS328224460	wint	1919.23
Castanozoster thoracica	-44.755429	-22.37344	Minas Gerais	-22,3734x-44,7554 - 18 de mai de 2017 06:35	2017	5	OBS501484502	fall	1771.76
Castanozoster thoracica	-44.756815	-22.373522	Minas Gerais	PN do Itatiaia--Agulhas Negras Road (MG and RJ; 1700-2400m)	2018	1	OBS564136892	sum	1771.76
Castanozoster thoracica	-44.759224	-22.374101	Minas Gerais	-22,3741x-44,7592 - 17 de mai de 2017 06:14	2017	5	OBS501876535	fall	1771.76
Castanozoster thoracica	-44.753298	-22.374122	Minas Gerais	(-22,3741,-44,7533)	2018	4	OBS606999792	fall	1919.23
Castanozoster thoracica	-44.758943	-22.374128	Minas Gerais	Minas Gerais, BR (-22,374, -44,759)	2018	4	OBS609334017	fall	1771.76
Castanozoster thoracica	-44.655132	-22.374206	Rio de Janeiro	Summit Rd (Marsh)	2001	10	OBS277200073	spri	2336.45
Castanozoster thoracica	-44.759898	-22.374987	Minas Gerais	Agulhas Negras Road (first km)	2015	6	OBS328347226	wint	1771.76
Castanozoster thoracica	-44.762931	-22.375678	Minas Gerais	Hotel São Gotardo	2016	11	OBS443719107	spri	1771.76
Castanozoster thoracica	-42.49221	-22.37579	Rio de Janeiro	Macaé de Cima	2017	11	OBS548497093	spri	1172.92
Castanozoster thoracica	-42.557208	-22.375929	Rio de Janeiro	Serra dos Tucanos--Trilho Cedae	2007	9	OBS711008479	spri	1317.87
Castanozoster thoracica	-44.683113	-22.376958	Rio de Janeiro	Brazil Itatiaia higher part ; pm west of park less rain	2004	7	OBS574446687	wint	2396.75
Castanozoster thoracica	-44.760225	-22.377042	Rio de Janeiro	Parque Nacional do Itatiaia (parte alta), Itamonte, Minas Gerais.	2018	3	OBS594030161	fall	1674.15
Castanozoster thoracica	-44.691696	-22.378651	Rio de Janeiro	Itatiaia NP: Agulhas Negras Rd	2003	11	OBS646871769	spri	2193.35
Castanozoster thoracica	-42.550886	-22.38	Rio de Janeiro	Serra dos Tucanos--Trilho Bamboo	2010	8	OBS296351332	wint	1250.66
Castanozoster thoracica	-44.63	-22.38	NA	Itatiaia NP, RJ	2005	8	5999@XC	wint	2273.08
Castanozoster thoracica	-44.698203	-22.384534	Rio de Janeiro	PN do Itatiaia--Morro do Couto	2018	7	OBS643293715	wint	2193.35
Castanozoster thoracica	-44.75152	-22.385555	Rio de Janeiro	BR-RJ-Road354 Highlands	2015	8	OBS339072083	wint	1598.57
Castanozoster thoracica	-44.67491	-22.388292	Rio de Janeiro	Itatiaia NP, Rio, BR	2012	8	OBS185270554	wint	2396.75
Castanozoster thoracica	-44.632692	-22.391694	Rio de Janeiro	Itaitaia NP for list - road up to Pico de Agulhas Negras	2005	7	OBS439374213	wint	2273.08
Castanozoster thoracica	-44.646592	-22.39492	Rio de Janeiro	Agulhas Negras-Itatiaia,RJ	1990	6	OBS532779307	wint	2366.94
Castanozoster thoracica	-44.638266	-22.396588	Rio de Janeiro	Parque Nacional do Itatiaia	2008	8	OBS311132186	wint	2030.92
Castanozoster thoracica	-44.605039	-22.404493	Rio de Janeiro	Itatiaia NP--Tres Picos	2003	9	OBS164616810	spri	1872.55
Castanozoster thoracica	-44.624233	-22.406585	Rio de Janeiro	PN do Itatiaia--área geral (Partes Baixa e Alta)	2018	8	OBS649208260	wint	2030.92
Castanozoster thoracica	-44.651055	-22.408302	Rio de Janeiro	PN Itatiaia, high country and road near Agulhas Negras	1998	11	OBS97644036	spri	2145.39
Castanozoster thoracica	-44.631209	-22.40947	Rio de Janeiro	Itatiaia Brazil	2005	4	OBS174439809	fall	2030.92
Castanozoster thoracica	-44.75	-22.416667	NA	Algulhas Negras road, Rio de Janeiro	2004	7	228556@XC	wint	1055.91
Castanozoster thoracica	-44.649475	-22.416804	Rio de Janeiro	Itatiaia NP	2003	10	OBS578264804	spri	1655.86
Castanozoster thoracica	-44.614956	-22.431925	NA	Itatiaia Parque Nacional (Agulhas Negras area), Hotel do Ypé und Umgebung	2015	3	NA	fall	1451.8
Castanozoster thoracica	-44.615079	-22.431983	Rio de Janeiro	PN de Itatiaia--Hotel do Ypê	2017	8	OBS524098920	wint	1451.8
Castanozoster thoracica	-44.615204	-22.432516	Rio de Janeiro	Itatiaia	2015	6	OBS331507836	wint	1451.8
Castanozoster thoracica	-44.619942	-22.435069	Rio de Janeiro	Itatiaia NP: upper Agulhas Negras Rd	2003	11	OBS47706091	spri	1451.8
Castanozoster thoracica	-44.60912	-22.43597	Rio de Janeiro	PN de Itatiaia -- Trilha dos TrÃªs Picos	2015	6	OBS328224661	wint	1046.57
Castanozoster thoracica	-44.609116	-22.435974	Rio de Janeiro	PN do Itatiaia--Trilha dos Três Picos	2017	8	OBS558607556	wint	1046.57
Castanozoster thoracica	-44.916656	-22.441146	Minas Gerais	Refúgio Serra Fina, Passa Quatro	2016	10	OBS435339410	spri	1596.06
Castanozoster thoracica	-44.609921	-22.444232	Rio de Janeiro	Itatiaia trails	1990	8	OBS572561883	wint	1046.57
Castanozoster thoracica	-44.611037	-22.444906	Rio de Janeiro	PN do Itatiaia--Parte Baixa (Hotéis Ype, Donati, Simon; 400-800m)	2018	7	OBS637944758	wint	1046.57
Castanozoster thoracica	-43.01302	-22.44732	Rio de Janeiro	Pedra do Sino Trail	2016	10	OBS437679896	spri	1412.77
Castanozoster thoracica	-44.610071	-22.450499	Rio de Janeiro	PN do Itatiaia--Centro de Visitantes	2010	1	OBS567049578	sum	1046.57
Castanozoster thoracica	-44.579773	-22.451649	Rio de Janeiro	Brazil - Itachiaia NP	1999	7	OBS47960785	wint	957.69
Castanozoster thoracica	-43.246865	-22.453632	Rio de Janeiro	Pico do Couto, Araras, RJ	2016	3	OBS388541599	fall	1244.66
Castanozoster thoracica	-43.292575	-22.464748	Rio de Janeiro	BR-Rio de Janeiro-Petrópolis-Unnamed Road - -22,465x-43,293	2016	11	OBS446118177	spri	1499.45
Castanozoster thoracica	-43.289591	-22.469036	Rio de Janeiro	Morro do Couto, Rocio, Petrópolis	2016	3	OBS384529061	fall	1499.45
Castanozoster thoracica	-43.000059	-22.471875	Rio de Janeiro	PN Serra dos Orgaos	2017	9	OBS532167991	spri	1202.7
Castanozoster thoracica	-43.269142	-22.482658	Rio de Janeiro	Rocio	2018	10	OBS664360087	spri	1163.85
Castanozoster thoracica	-43.25259	-22.48449	Rio de Janeiro	Reserva Biológica de Araras - Pico do Couto	2016	3	OBS385484100	fall	1040.34
Castanozoster thoracica	-45.309404	-22.502901	Minas Gerais	Delfim Moreira, Minas Gerais, BR (-22,503, -45,309)	2017	8	OBS526155433	wint	1350
Castanozoster thoracica	-45.305828	-22.504851	Minas Gerais	BR-Minas Gerais-Delfim Moreira - -22,505x-45,306 - 15 de jul de 2017 05:55	2017	7	OBS520189740	wint	1350
Castanozoster thoracica	-45.301567	-22.505143	Minas Gerais	BR-Minas Gerais-Delfim Moreira Estrada Barreira - -22,505x-45,302 - 23 de abr de 2017 05:20	2017	4	OBS495338890	fall	1340.84
Castanozoster thoracica	-45.142555	-22.505437	São Paulo	Trilha para os Marins -- Marmelópolis-- MG.	2018	7	OBS646024798	wint	1653.11
Castanozoster thoracica	-45.294171	-22.50699	Minas Gerais	MG-350, Minas Gerais, BR (-22,507, -45,294)	2017	8	OBS526504484	wint	1340.84
Castanozoster thoracica	-45.293951	-22.506995	Minas Gerais	BR-Minas Gerais-Delfim-Estrada Pico Dos Marins Moreira - -22,507x-45,294 - 26 de mar de 2017 04:39	2018	5	OBS612120463	fall	1340.84
Castanozoster thoracica	-45.143969	-22.50797	São Paulo	Trilha Para Morro Do Careca -- Marmelópolis-- Mg.	2018	9	OBS655189667	spri	1653.11
Castanozoster thoracica	-45.149171	-22.508715	São Paulo	BR-São Paulo-Piquete - -22,509x-45,149 - 22 de jul de 2017 06:50	2017	7	OBS520851637	wint	1653.11
Castanozoster thoracica	-45.354895	-22.525733	Minas Gerais	BR-Minas Gerais-Wenceslau Braz-26 Rodovia Juscelino Kubitscheck de Oliveira - -22,526x-45,355	2017	5	OBS505755254	fall	1168.72
Castanozoster thoracica	-45.279692	-22.529549	Minas Gerais	BR-Minas Gerais-Delfim Moreira-Unnamed Rd - -22,53x-45,28	2016	6	OBS414436976	wint	1296.76
Castanozoster thoracica	-45.263726	-22.534092	Minas Gerais	Delfim Moreira -- MG-350 - -22,5341x-45,2637	2018	2	OBS579430645	sum	1424
Castanozoster thoracica	-45.582437	-22.534344	Minas Gerais	BR-Minas Gerais-Piranguçu - -22,534x-45,582 - 11/06/2016 06:39	2016	6	OBS411326351	wint	1481.61
Castanozoster thoracica	-45.362822	-22.535338	Minas Gerais	BR-Minas Gerais-Wenceslau Braz-164 Rodovia Juscelino Kubitscheck de Oliveira - -22,535x-45,363	2017	6	OBS512151880	wint	1218.08
Castanozoster thoracica	-45.366077	-22.538209	Minas Gerais	BR-Minas Gerais-Wenceslau Braz-126-656 Rodovia Juscelino Kubitscheck de Oliveira - -22,538x-45,366	2017	5	OBS495337717	fall	1218.08
Castanozoster thoracica	-45.371801	-22.548325	Minas Gerais	BR-Minas Gerais-Wenceslau Braz-Rodovia Tancredo Neves - -22,548x-45,372	2016	10	OBS437837389	spri	1163.86
Castanozoster thoracica	-45.247181	-22.567078	Minas Gerais	Unnamed Road, Minas Gerais, BR (-22,567, -45,247)	2018	1	OBS568399815	sum	1549.88
Castanozoster thoracica	-45.229579	-22.568917	Minas Gerais	Piquete -- Trilha Do Pico Do Ataque.	2018	4	OBS604164249	fall	1401.49
Castanozoster thoracica	-45.225358	-22.569262	São Paulo	Piquete--Pico do Ataque	2015	4	OBS311146722	fall	1401.49
Castanozoster thoracica	-45.260823	-22.57508	Minas Gerais	BR-Minas Gerais-Delfim Moreira-Unnamed Road - -22,575x-45,261	2016	9	OBS430817340	spri	1826.39
Castanozoster thoracica	-45.25155	-22.575656	Minas Gerais	Delfim Moreira--Barreira	2016	7	OBS417565063	wint	1589.05
Castanozoster thoracica	-45.263683	-22.577759	Minas Gerais	-22,578x-45,264 - Fazenda Bartira 01/10/2016 18:12	2016	10	OBS433398537	spri	1826.39
Castanozoster thoracica	-45.357584	-22.61571	Minas Gerais	Delfim Moreira--Fazenda da Onça	2017	11	OBS547348352	spri	1853.75
Castanozoster thoracica	-45.397195	-22.629471	Minas Gerais	Estrada Divisa Charco/Parque ESTADUAL DE CAMPOS DO JORDÃO--MG/SP	2018	7	OBS646019730	wint	1742.75
Castanozoster thoracica	-45.397142	-22.629502	Minas Gerais	Estrada Charco/Campos Do Jordão -- Wenceslau Braz-- Mg.	2018	8	OBS655193442	wint	1742.75
Castanozoster thoracica	-45.426492	-22.649939	São Paulo	PE Campos do Jordão--Divisa com MG	2018	7	OBS646023353	wint	1707.96
Castanozoster thoracica	-45.85	-22.65	Minas Gerais	Goncalves, Pedra de Sao Domingos	2007	3	BBB719-13	fall	1241.01
Castanozoster thoracica	-45.592687	-22.655598	São Paulo	Estrada Piranguçu/São Bento do Sapucaí- lago da represa. -22,656x-45,593	2017	3	OBS476578875	fall	1668.98
Castanozoster thoracica	-45.642	-22.6797	São Paulo	São Bento do Sapucaí--Estrada do Baúzinho	2018	9	OBS659947549	spri	1585.49
Castanozoster thoracica	-45.655682	-22.684747	São Paulo	Monumento Natural Pedra do Baú	2016	7	OBS416386459	wint	1585.49
Castanozoster thoracica	-44.633009	-22.685999	São Paulo	Subida da Serra da Bocaina, kms 08 a 20 da SP 221	2015	5	OBS322831283	fall	1043.33
Castanozoster thoracica	-45.732436	-22.687518	São Paulo	São Bento do Sapucaí	2017	11	OBS546761872	spri	924.08
Castanozoster thoracica	-45.481944	-22.689444	São Paulo	PE Campos do Jordão (Horto Florestal)	2017	3	OBS472034336	fall	1538.59
Castanozoster thoracica	-45.4896	-22.6895	NA	Campos do Jordão, São Paulo	2012	1	118648@XC	sum	1538.59
Castanozoster thoracica	-45.48765	-22.691073	São Paulo	Avenida Pedro Paulo, São Paulo, BR Horto Florestal Csmpos Do Jordão. (-22,691, -45,488)	2017	11	OBS547914955	spri	1673.81
Castanozoster thoracica	-45.50286	-22.691557	São Paulo	Campos do Jordão--Estrada do Borboletário	2018	5	OBS623302258	fall	1603.99
Castanozoster thoracica	-45.480176	-22.691575	São Paulo	Horto Florestal de Campos do Jordão	2017	11	OBS547080739	spri	1673.81
Castanozoster thoracica	-45.503054	-22.69314	São Paulo	Ranco Santo Antonio	2014	3	OBS241015708	fall	1603.99
Castanozoster thoracica	-45.505657	-22.694156	São Paulo	BR-São Paulo-Campos do Jordão	2016	5	OBS402864833	fall	1603.99
Castanozoster thoracica	-45.524297	-22.694318	São Paulo	Horto Florestal, Campos do Jordao	1997	12	OBS184658669	sum	1582.75
Castanozoster thoracica	-45.547814	-22.697575	São Paulo	Campos do Jordao	2015	11	OBS356099585	spri	1594.77
Castanozoster thoracica	-45.47234	-22.70245	São Paulo	Estrada PECJ	2015	5	OBS326467900	fall	1811.05
Castanozoster thoracica	-45.478431	-22.703137	São Paulo	Estrada da Romaria--Até pousada Sta. Maria da Serra	2018	4	OBS604771106	fall	1811.05
Castanozoster thoracica	-45.477862	-22.703474	São Paulo	Campos do Jordão - Estrada do Horto	2015	6	OBS325121277	wint	1811.05
Castanozoster thoracica	-45.588619	-22.70355	São Paulo	Campos do Jordão--Pico do Imbiri	2016	2	OBS618595780	sum	1610.49
Castanozoster thoracica	-45.589167	-22.704444	São Paulo	Campos do Jordao	2009	10	OBS100659149	spri	1610.49
Castanozoster thoracica	-44.632001	-22.704559	São Paulo	BR-São Paulo-São José do Barreiro - -22,705x-44,632 - 1 de jun de 2017 22:09	2017	5	OBS507166284	fall	1372
Castanozoster thoracica	-45.58279	-22.70482	São Paulo	Campos back road.	2011	12	OBS180826336	sum	1610.49
Castanozoster thoracica	-45.588995	-22.705318	São Paulo	Campos do Jordão - SP	2018	5	OBS623853874	fall	1610.49
Castanozoster thoracica	-45.469859	-22.711431	São Paulo	PE Campos do Jordão	2011	8	OBS456173195	wint	1801.79
Castanozoster thoracica	-45.569363	-22.713044	São Paulo	Campos do Jordão - Morro do Elefante	2017	5	OBS623375035	fall	1665.97
Castanozoster thoracica	-45.5524	-22.71385	São Paulo	Brejo CJ2	2015	5	OBS326465533	fall	1660.52
Castanozoster thoracica	-45.604715	-22.715195	São Paulo	Campos do Jordão - SP	2018	5	OBS626862237	fall	1685.7
Castanozoster thoracica	-45.53579	-22.716106	São Paulo	Estrada Municipal, 654–1718, Campos do Jordão BR-SP (-22,7161,-45,5358)	2017	10	OBS538389348	spri	1671.41
Castanozoster thoracica	-44.619593	-22.717306	São Paulo	São José do Barreiro -- Pousada Campos da Bocaina	2015	5	OBS322654520	fall	1646.39
Castanozoster thoracica	-45.572169	-22.71826	São Paulo	Behind the Parque Hotel	2010	8	OBS97928340	wint	1665.97
Castanozoster thoracica	-44.652557	-22.735657	São Paulo	PN Bocaina	1998	11	OBS97678723	spri	1673.85
Castanozoster thoracica	-45.588286	-22.735976	São Paulo	Campos do Jordão - SP	2018	5	OBS625207615	fall	1663.93
Castanozoster thoracica	-44.614899	-22.736117	São Paulo	São José do Barreiro--PN Serra da Bocaina	2018	11	OBS673829598	spri	1580.23
Castanozoster thoracica	-44.6149	-22.73612	São Paulo	Parque Nacional Serra da Bocaina, S. J. do Barreiro	2015	12	OBS360719545	sum	1580.23
Castanozoster thoracica	-45.598701	-22.736871	São Paulo	Satélite Esporte Clube, área geral e trilhas	2018	12	OBS691015869	sum	1683.49
Castanozoster thoracica	-45.589828	-22.73724	São Paulo	Campos do Jordão--área geral	2017	2	OBS462968148	sum	1663.93
Castanozoster thoracica	-45.551067	-22.757612	São Paulo	Campos do Jordão - Pico do Itapeva	2016	2	OBS374314163	sum	1785.15
Castanozoster thoracica	-45.522666	-22.766566	São Paulo	Pindamonhangaba--Pico do Itapeva	2018	5	OBS622399643	fall	1654.09
Castanozoster thoracica	-45.522623	-22.766724	São Paulo	Pindamonhangaba--Pico do Itapeva	2016	3	OBS618775875	fall	1654.09
Castanozoster thoracica	-46.03012	-22.85949	Minas Gerais	Monte Verde - MG, Rua da Baixada	2015	3	OBS307626038	fall	1558.75
Castanozoster thoracica	-46.038766	-22.863364	Minas Gerais	Monte Verde--área geral	2018	9	OBS662143539	spri	1558.75
Castanozoster thoracica	-46.035869	-22.872537	Minas Gerais	Monte Verde - Hotel Cabeça de Boi e arredores	2015	5	OBS322652896	fall	1688.03
Castanozoster thoracica	-45.876675	-22.872716	Minas Gerais	-22,8727x-45,8767 - 20 May 2017 09:55	2017	5	OBS513180250	fall	1422.48
Castanozoster thoracica	-45.876793	-22.872744	Minas Gerais	-22,8727x-45,8768 - 21 May 2017 06:01	2017	5	OBS513179433	fall	1422.48
Castanozoster thoracica	-46.03051	-22.875414	Minas Gerais	Estalagem Spiler	2018	6	OBS635458825	wint	1688.03
Castanozoster thoracica	-45.969522	-22.878271	São Paulo	São Francisco Xavier--Serra dos Poncianos e trilhas	2016	9	OBS619511941	spri	1513.72
Castanozoster thoracica	-46.027674	-22.878951	Minas Gerais	BR-Minas Gerais-Camanducaia-Monte Verde-R. Lira	2016	11	OBS443412391	spri	1718.91
Castanozoster thoracica	-46.024395	-22.882034	Minas Gerais	Camanducaia — Trilha da Pedra Partida	2018	7	OBS641103685	wint	1718.91
Castanozoster thoracica	-46.023945	-22.882322	Minas Gerais	Camanducaia- Trilha do Platô	2018	7	OBS640797046	wint	1718.91
Castanozoster thoracica	-46.024757	-22.883789	Minas Gerais	Monte Verde--Trilha da Pedra Partida	2017	6	OBS511627314	wint	1718.91
Castanozoster thoracica	-45.980847	-22.907252	São Paulo	Estrada dos Ferreiras, São Paulo, Sentido Trilha Do MiranteBR (-22,907, -45,981)	2018	3	OBS595859438	fall	916.21
Castanozoster thoracica	-44.816351	-23.142773	Rio de Janeiro	Cunha--Pedra da Macela	2017	1	OBS460977398	sum	1408.89
Castanozoster thoracica	-44.82121	-23.151322	Rio de Janeiro	Estrada Da Pedra Da Macela, Rio de Janeiro, BR (-23,151, -44,821)	2018	12	OBS684269461	sum	1523.56
Castanozoster thoracica	-44.808996	-23.155437	Rio de Janeiro	Unnamed Road, Rio de Janeiro, BR (-23,155, -44,809)	2018	5	OBS624032297	fall	1408.89
Castanozoster thoracica	-44.84007	-23.166922	São Paulo	BR-São Paulo-Cunha-1 “Rodovia Vice Prefeito Salvador Pacetti” - -23,167x-44,84	2016	11	OBS443812728	spri	1346.06
Castanozoster thoracica	-44.83233	-23.175714	Rio de Janeiro	Estrada Paraty-Cunha (RJ-165)	2017	8	OBS614747966	wint	1346.06
Castanozoster thoracica	-45.129048	-23.22996	São Paulo	Sítio Cotinga	2017	4	OBS493607817	fall	1327.36
Castanozoster thoracica	-45.144196	-23.354839	São Paulo	ubatuba	2011	10	OBS207482442	spri	971.22
Castanozoster thoracica	-45.104885	-23.354864	São Paulo	PE Serra do Mar--Núcleo Santa Virgínia	2001	6	OBS629557977	wint	959.64
Castanozoster thoracica	-50.660446	-25.459546	Paraná	Irati, Paraná, BR	2018	10	OBS673599318	spri	882.23
Castanozoster thoracica	-48.982946	-25.496577	Paraná	Mananciais da Serra	1991	8	OBS574370718	wint	1045.94
Castanozoster thoracica	-49.261481	-25.955693	Paraná	Tijucas do Sul - Trilha Serra Lagoinha	2017	3	OBS477970153	fall	986.32
Castanozoster thoracica	-51.303421	-26.421843	Paraná	General Carneiro	1991	8	OBS574430736	wint	919.43
Castanozoster thoracica	-51.670697	-26.502723	Paraná	Palmas--Fazenda Cerro Chato	2016	10	OBS618365812	spri	1226.39
Castanozoster thoracica	-51.926522	-26.692354	Santa Catarina	PARNA das Araucárias - Santa Fé	2009	5	OBS473897542	fall	1032.46
Castanozoster thoracica	-49.6814	-26.7053	NA	ZA Reserva Biológica Estadual do Sassafrás, Rodovia SC 477 divisa entre Itaiópolis e Doutor Pedrinho, Santa Catarina	2008	11	24416@XC	spri	962.76
Castanozoster thoracica	-49.67773	-26.713605	Santa Catarina	REBIO Estadual do Sassafrás	2008	7	OBS473483158	wint	892.52
Castanozoster thoracica	-51.8189	-26.7987	Santa Catarina	PARNA das Araucárias - Vila Adami	2009	5	OBS473897362	fall	1117.92
Castanozoster thoracica	-51.383333	-26.85	Rio de Janeiro	Macieiras	1949	12	MCZ:Orn:286115	sum	992.15
Castanozoster thoracica	-49.2921	-27.475	Santa Catarina	Bom Retiro	2015	5	OBS318178677	fall	728.96
Castanozoster thoracica	-51.182075	-27.568079	Santa Catarina	Parque Estadual do Rio Canoas	2010	8	OBS473957237	wint	778.7
Castanozoster thoracica	-49.35246	-27.70787	Santa Catarina	Urupema - Estrada Velha	2015	5	OBS315352738	fall	657.94
Castanozoster thoracica	-49.74323	-27.73764	Santa Catarina	Urupema - Morro do Combate	2015	5	OBS315351798	fall	870.37
Castanozoster thoracica	-48.87003	-27.821945	Santa Catarina	PE Serra do Tabuleiro, SC	2016	1	OBS530236784	sum	945.59
Castanozoster thoracica	-48.862172	-27.885445	Santa Catarina	PE da Serra do Tabuleiro--Trilha do Campo da Bracatinga	2016	9	OBS428565786	spri	972.42
Castanozoster thoracica	-49.856601	-27.924502	Santa Catarina	Urupema--Morro das Antenas	2018	1	OBS571069462	sum	1453.4
Castanozoster thoracica	-49.94238	-27.92881	Santa Catarina	Painel - Farofa	2015	5	OBS321060415	fall	1400
Castanozoster thoracica	-49.851377	-27.929713	Santa Catarina	Urupema, Acesso ao Morro das Antenas	2016	2	OBS375130770	sum	1453.4
Castanozoster thoracica	-49.856518	-27.933227	Santa Catarina	Urupema--Estrada Velha	2016	4	OBS414095906	fall	1453.4
Castanozoster thoracica	-49.934151	-27.951291	Santa Catarina	Urupema -- Eco-Pousada Rio dos Touros	2018	5	OBS610974457	fall	1348.35
Castanozoster thoracica	-49.93416	-27.951466	Santa Catarina	BR-SC-Urupema - -27.9515x-49.9342 - 04/05/2015 11:22	2015	5	OBS316413812	fall	1348.35
Castanozoster thoracica	-49.866269	-27.967359	Santa Catarina	BR-Santa Catarina-Urupema-Estrada Urupema - -27,967x-49,866	2016	4	OBS440562233	fall	1352.67
Castanozoster thoracica	-49.832826	-28.011583	Santa Catarina	Urupema--Morro do Combate	2017	5	OBS505691338	fall	1376.36
Castanozoster thoracica	-49.846862	-28.016396	Santa Catarina	Morro do Combate	2017	5	OBS494270130	fall	1365.1
Castanozoster thoracica	-49.614601	-28.034107	Santa Catarina	Cascata do Avencal	2017	5	OBS499497602	fall	1104.47
Castanozoster thoracica	-49.611726	-28.072132	Santa Catarina	Santa Barbara	2015	4	OBS321330469	fall	1387.62
Castanozoster thoracica	-49.519329	-28.076581	Santa Catarina	Cachoeira Véu de Noiva	2017	5	OBS495261900	fall	1397.1
Castanozoster thoracica	-49.634531	-28.14206	Santa Catarina	PN São Joaquim--Alojamento	2015	6	OBS360308609	wint	1549.39
Castanozoster thoracica	-49.636667	-28.160833	Santa Catarina	PN São Joaquim--Grade PPBio, S3500	2015	11	OBS360385811	spri	1596.78
Castanozoster thoracica	-49.645556	-28.165556	Santa Catarina	PN São Joaquim--Grade PPBio, S4500	2015	4	OBS322843746	fall	1508.28
Castanozoster thoracica	-49.561332	-28.16583	Santa Catarina	PN São Joaquim -- Rio Pelotas	2016	2	OBS379813051	sum	1544.63
Castanozoster thoracica	-49.392693	-28.191404	Santa Catarina	PE Serra Furada--sede	2015	6	OBS377436617	wint	511.58
Castanozoster thoracica	-49.871613	-28.515089	Rio Grande do Sul	Sítio dos Irmãos, Faxinal Preto, São José dos Ausentes	2014	7	OBS265844355	wint	1195.7
Castanozoster thoracica	-49.997406	-29.077776	Rio Grande do Sul	Serra Geral	2011	4	OBS116612513	fall	1041.58
Castanozoster thoracica	-50.078945	-29.159657	Santa Catarina	PN Aparados da Serra	2014	6	OBS258285058	wint	945.99
Castanozoster thoracica	-50.0118	-29.1828	NA	Praia Grande, Santa Catarina	2011	11	174385@XC	spri	374.07
Castanozoster thoracica	-50.386768	-29.423851	Rio Grande do Sul	FLONA São Francisco de Paula	2016	7	OBS421886482	wint	852.41
Castanozoster thoracica	-50.580228	-29.442807	Rio Grande do Sul	São Francisco de Paula--área geral	2015	6	OBS593039570	wint	852.06
Castanozoster thoracica	-50.611284	-29.442862	Rio Grande do Sul	São Francisco de Paula -- Hotel Veraneio Hampel	2000	8	OBS345443443	wint	881.84
Castanozoster thoracica	-50.562773	-29.444381	Rio Grande do Sul	Brazil---Sao Francisco de Paula vicinity	1996	10	OBS207128228	spri	852.06
Castanozoster thoracica	-50.573072	-29.453537	Rio Grande do Sul	Parque dos Cachoeiras	1997	12	OBS180707746	sum	812.01
Castanozoster thoracica	-50.655212	-29.471883	Rio Grande do Sul	Sao Francisco de Paula: highland housing tract	1995	10	OBS276761467	spri	519.27
Castanozoster thoracica	-50.17	-29.477	Rio Grande do Sul	São Francisco de Paula; Centro de Pesquisas e Conservação da Natureza Pró-Mata	2011	10	5239edf7-99a4-4e45-9803-00a66e1182fb	spri	690.73
Castanozoster thoracica	-50.174809	-29.480994	Rio Grande do Sul	CPCN Pró Mata PUCRS	2018	2	OBS579889028	sum	690.73
Castanozoster thoracica	-50.174135	-29.48111	Rio Grande do Sul	95400, São Francisco de Paula BR-RS (-29,4811,-50,1741)	2017	9	OBS537446185	spri	690.73
Castanozoster thoracica	-50.336491	-29.496353	Rio Grande do Sul	Pró-Mata	2018	4	OBS613295645	fall	603.23
Chamaeza ruficauda	-42.560821	-22.218913	Rio de Janeiro	Pico de Caledonia -- Trilha Baixo	2014	9	OBS566257422	spri	1053.43
Chamaeza ruficauda	-42.567215	-22.221734	Rio de Janeiro	Pico de Caledonia--Trilho Alto	2017	1	OBS464975595	sum	1046.32
Chamaeza ruficauda	-44.696937	-22.229044	Minas Gerais	RPPN François Robert Arthur - Itamonte / MG	2016	6	OBS422549505	wint	1540.48
Chamaeza ruficauda	-42.53	-22.27	Rj	Fazenda Campestre, Campestre, Nova Friburgo	NA	NA	Br:MNRJ:Aves:35198	NA	984.23
Chamaeza ruficauda	-43.077	-22.3023	NA	Taquaril - Petrópolis - RJ	2007	4	13256@XC	fall	1155.62
Chamaeza ruficauda	-42.498851	-22.309505	Rio de Janeiro	Brazil-Itororo Eco Lodge	2016	5	OBS415734025	fall	1095.03
Chamaeza ruficauda	-42.522854	-22.309929	Rio de Janeiro	Nova Friburgo	2005	8	OBS499945536	wint	1029.33
Chamaeza ruficauda	-42.49676	-22.310296	Rio de Janeiro	Itororo Eco Lodge	2018	10	OBS668394671	spri	1095.03
Chamaeza ruficauda	-42.499301	-22.310614	Rio de Janeiro	BR-State of Rio de Janeiro-Nova Friburgo-Estrada do Curuzu - -22.311x-42.499	2017	3	OBS475183159	fall	1095.03
Chamaeza ruficauda	-42.496852	-22.310957	Rio de Janeiro	BR-State of Rio de Janeiro-Nova Friburgo-Estrada do Curuzu - -22.311x-42.497 - 15 Mar 2017 08:05	2017	3	OBS475520746	fall	1095.03
Chamaeza ruficauda	-44.6634	-22.3112	NA	Itatiaia National Park - highlands	2007	3	11694@XC	fall	1936.96
Chamaeza ruficauda	-42.514883	-22.317018	Rio de Janeiro	Nova Friburgo Brazil	2005	4	OBS174430381	fall	1029.33
Chamaeza ruficauda	-42.32771	-22.319325	Rio de Janeiro	BR-RJ-Nova Friburgo - -22,3193x-42,3277 - 13 de out de 2016 18:19	2016	10	OBS435998716	spri	862.69
Chamaeza ruficauda	-42.578924	-22.327222	Rio de Janeiro	Brazil, Nova Friburgo, Pico da Caledonia, Sao Bernardo, 22 November 2013	2013	11	OBS526349143	spri	1457.25
Chamaeza ruficauda	-44.53999	-22.329723	Minas Gerais	Visconde de Mauá (MG)	2015	11	OBS352504365	spri	1151.64
Chamaeza ruficauda	-42.580343	-22.332819	Rio de Janeiro	São Bernardo	2018	11	OBS674362981	spri	1457.25
Chamaeza ruficauda	-42.558074	-22.336804	Rio de Janeiro	Estrada para o Pico Caledonia, Nova Friburgo	2018	7	OBS644305604	wint	1279.47
Chamaeza ruficauda	-42.568462	-22.337718	Rio de Janeiro	Estrada Caledonia	2016	2	OBS372055750	sum	1438.41
Chamaeza ruficauda	-42.567175	-22.3389	Rio de Janeiro	Caledonia	2016	10	OBS588581495	spri	1438.41
Chamaeza ruficauda	-42.581737	-22.341013	Rio de Janeiro	377 Estrada Caledonia, Nova Friburgo, Rio de Janeiro, BR (-22,341, -42,582)	2018	11	OBS673056102	spri	1621.82
Chamaeza ruficauda	-42.584816	-22.342365	Rio de Janeiro	Estrada ao Pico da Caledônia	2018	11	OBS678315013	spri	1621.82
Chamaeza ruficauda	-42.585135	-22.343782	Rio de Janeiro	BR-Rio de Janeiro-Nova Friburgo - -22,344x-42,585 - 11/06/2017 1:44 PM	2017	6	OBS510231046	wint	1621.82
Chamaeza ruficauda	-42.5869	-22.3459	NA	Pico da Caledônia, Nova Friburgo, RJ	2018	11	473786@XC	spri	1621.82
Chamaeza ruficauda	-42.586375	-22.345998	Rio de Janeiro	Pico da Caledônia - Nova Friburgo - RJ -22,346x-42,586 - 18/06/2017 08:30	2017	6	OBS512321472	wint	1621.82
Chamaeza ruficauda	-42.5834	-22.3501	NA	Pico Caledônia, RJ	2017	10	391826@XC	spri	1621.82
Chamaeza ruficauda	-44.525403	-22.350181	Rio de Janeiro	Parque Estadual da Pedra Selada	2015	1	OBS295209419	sum	976.07
Chamaeza ruficauda	-42.583342	-22.35057	Rio de Janeiro	Pico da Caledônia--upper slopes	2018	12	OBS689131491	sum	1621.82
Chamaeza ruficauda	-42.58484	-22.351568	Rio de Janeiro	Pico da Caledônia	2018	6	OBS628941584	wint	1621.82
Chamaeza ruficauda	-44.796072	-22.352963	Minas Gerais	Itamonte--RPPN Alto Montana	2017	4	OBS488823908	fall	1552.81
Chamaeza ruficauda	-42.563244	-22.353967	Rio de Janeiro	Estrada da torre do SBT	2016	5	OBS408187400	fall	1438.41
Chamaeza ruficauda	-42.529707	-22.358331	Rio de Janeiro	Serra dos Tucanos--Trilho Theodoro	2015	7	OBS585701701	wint	1192.65
Chamaeza ruficauda	-42.565779	-22.359315	Rio de Janeiro	Baixo Caledônia (Torres do SBT) - 22,359x-42,566 - 18/06/2017 13:51	2017	8	OBS528811192	wint	1317.87
Chamaeza ruficauda	-42.511709	-22.361516	Rio de Janeiro	Começo da estrada para Macaé de Cima	2017	7	OBS546742671	wint	1192.65
Chamaeza ruficauda	-44.590161	-22.363053	Rio de Janeiro	PE Pedra Selada--Fazenda Marimbondo	2015	2	OBS299535579	sum	1544.77
Chamaeza ruficauda	-44.724612	-22.36484	Rio de Janeiro	PN do Itatiaia--Agulhas Negras Road (RJ; 2200-2400m)	2018	1	OBS563663262	sum	2136.3
Chamaeza ruficauda	-44.725223	-22.365088	Rio de Janeiro	Unnamed Road, Minas Gerais, BR (-22,365, -44,725)	2017	9	OBS530739071	spri	2136.3
Chamaeza ruficauda	-44.746156	-22.36607	Minas Gerais	PN do Itatiaia--Agulhas Negras Road (MG; 1700-2200m)	2018	8	OBS648862249	wint	1919.23
Chamaeza ruficauda	-42.539749	-22.366437	Rio de Janeiro	Serra dos Tucanos - Cedae Trail	2006	11	OBS169734640	spri	1222.01
Chamaeza ruficauda	-42.993128	-22.366626	Rio de Janeiro	Parque Municipal Montanhas de Teresópolis	2014	11	OBS462484733	spri	968.26
Chamaeza ruficauda	-43.020772	-22.3667	Rio de Janeiro	Alto da Posse, Teresópolis	2017	7	OBS517154936	wint	1245.46
Chamaeza ruficauda	-44.7334	-22.3667	NA	Itatiaia National Park - Agulhas Negras road	2016	9	335233@XC	spri	1919.23
Chamaeza ruficauda	-44.740896	-22.367758	Minas Gerais	Parque Nacional do Itatiaia, parte alta, Itamonte,BR (-22,368, -44,741)	2017	9	OBS530739395	spri	1919.23
Chamaeza ruficauda	-44.740663	-22.368095	Minas Gerais	PN Itatiaia - Trilha alta	2012	1	OBS455970194	sum	1919.23
Chamaeza ruficauda	-44.744	-22.369	Minas Gerais	Estrada das Agulhas Negras - ParNa Itatiaia	2018	7	OBS636819984	wint	1919.23
Chamaeza ruficauda	-42.533785	-22.369551	Rio de Janeiro	Mountain Chalets, Nova Friburgo	2018	12	OBS689718008	sum	1222.01
Chamaeza ruficauda	-44.751598	-22.372346	Minas Gerais	Estrada Parque Itamonte	2018	12	OBS690598122	sum	1919.23
Chamaeza ruficauda	-44.755841	-22.37331	Minas Gerais	Unnamed Road, Minas Gerais, BR (-22,373, -44,756)	2018	4	OBS621794972	fall	1771.76
Chamaeza ruficauda	-44.755429	-22.37344	Minas Gerais	-22,3734x-44,7554 - 18 de mai de 2017 06:35	2017	5	OBS501484466	fall	1771.76
Chamaeza ruficauda	-44.756255	-22.373465	Minas Gerais	(-22.3735,-44.7563)	2018	11	OBS672638651	spri	1771.76
Chamaeza ruficauda	-44.756815	-22.373522	Minas Gerais	PN do Itatiaia--Agulhas Negras Road (MG and RJ; 1700-2400m)	2018	1	OBS562559982	sum	1771.76
Chamaeza ruficauda	-44.758912	-22.374053	Minas Gerais	Estrada para as Agulhas Negras - PARNA do Itatiaia	2015	10	OBS409704643	spri	1771.76
Chamaeza ruficauda	-44.759224	-22.374101	Minas Gerais	-22,3741x-44,7592 - 17 de mai de 2017 06:14	2017	5	OBS501257986	fall	1771.76
Chamaeza ruficauda	-42.7231	-22.3742	Rio de Janeiro	Serra dos Orgaos	2006	6	OBS154798268	wint	1326.28
Chamaeza ruficauda	-44.759898	-22.374987	Minas Gerais	Agulhas Negras Road (first km)	2015	6	OBS328352316	wint	1771.76
Chamaeza ruficauda	-44.75527	-22.375072	Rio de Janeiro	PN Itatiaia—Agulhas Negras road (-22.3751,-44.7553)	2018	12	OBS690014019	sum	1771.76
Chamaeza ruficauda	-44.762931	-22.375678	Minas Gerais	Hotel São Gotardo	2016	11	OBS443719121	spri	1771.76
Chamaeza ruficauda	-42.49221	-22.37579	Rio de Janeiro	Macaé de Cima	2018	7	OBS639749105	wint	1172.92
Chamaeza ruficauda	-42.557208	-22.375929	Rio de Janeiro	Serra dos Tucanos--Trilho Cedae	2018	12	OBS689717317	sum	1317.87
Chamaeza ruficauda	-44.683113	-22.376958	Rio de Janeiro	Brazil Itatiaia higher part ; pm west of park less rain	2004	7	OBS574446677	wint	2396.75
Chamaeza ruficauda	-42.555932	-22.377001	Rio de Janeiro	Theodora Trail	2016	9	OBS429205384	spri	1098.45
Chamaeza ruficauda	-44.760225	-22.377042	Rio de Janeiro	Parque Nacional do Itatiaia (parte alta), Itamonte, Minas Gerais.	2018	3	OBS593923781	fall	1674.15
Chamaeza ruficauda	-44.691696	-22.378651	Rio de Janeiro	Itatiaia NP: Agulhas Negras Rd	2003	11	OBS47706052	spri	2193.35
Chamaeza ruficauda	-44.6301	-22.3798	NA	Itatiaia NP, RJ	2010	8	62441@XC	wint	2273.08
Chamaeza ruficauda	-42.550886	-22.38	Rio de Janeiro	Serra dos Tucanos--Trilho Bamboo	2014	3	OBS244756750	fall	1250.66
Chamaeza ruficauda	-44.63	-22.38	NA	Itatiaia NP, RJ	2004	5	10900@XC	fall	2273.08
Chamaeza ruficauda	-44.570656	-22.383254	Rio de Janeiro	RPPN Santo Antônio--Trilha Divisor de Águas	2015	7	OBS329954790	wint	1178.42
Chamaeza ruficauda	-42.501	-22.394	NA	Macaé de Cima, Nova Friburgo, RJ	2017	11	396198@XC	spri	1156.27
Chamaeza ruficauda	-42.991991	-22.396824	Rio de Janeiro	Teresopolis, RJ	2003	11	OBS646872469	spri	932.96
Chamaeza ruficauda	-44.6667	-22.4001	NA	Itatiaia National Park. Rio Maromba trail	1997	9	253580@XC	spri	2124.23
Chamaeza ruficauda	-44.597005	-22.403926	Rio de Janeiro	Itatiaia NP	2005	7	OBS708750513	wint	1617.15
Chamaeza ruficauda	-44.624233	-22.406585	Rio de Janeiro	PN do Itatiaia--área geral (Partes Baixa e Alta)	2018	8	OBS649208208	wint	2030.92
Chamaeza ruficauda	-43.032846	-22.411584	Rio de Janeiro	Brazil-R. de Janeiro Teresopolis road	2012	11	OBS204567762	spri	1283.6
Chamaeza ruficauda	-43.028936	-22.411683	Rio de Janeiro	P N Serra dos Orgãos - BR 495	2017	7	OBS546499348	wint	1283.6
Chamaeza ruficauda	-43.032824	-22.411787	Rio de Janeiro	-22.4118x-43.0328 - Nov 11, 2016, 7:35 AM (side of BR 495)	2016	11	OBS441811542	spri	1283.6
Chamaeza ruficauda	-43.032852	-22.411918	Rio de Janeiro	(-22.4119,-43.0329) Pullout 2 outside Teresopolis AM	2018	10	OBS698910795	spri	1283.6
Chamaeza ruficauda	-44.75	-22.416667	NA	Algulhas Negras road, Rio de Janeiro	2004	7	220885@XC	wint	1055.91
Chamaeza ruficauda	-44.583333	-22.416667	NA	Itatiaia National Park, Rio de Janeiro	2004	7	220883@XC	wint	1358.23
Chamaeza ruficauda	-44.6001	-22.4167	NA	Itatiaia NP, Tres Picos trail, RJ	2004	2	50048@XC	sum	1451.8
Chamaeza ruficauda	-44.649475	-22.416804	Rio de Janeiro	Itatiaia NP	2003	10	OBS578354360	spri	1655.86
Chamaeza ruficauda	-45.375728	-22.426078	Minas Gerais	Unnamed Road, Minas Gerais, BR (-22,426, -45,376)	2018	2	OBS579599368	sum	1306.16
Chamaeza ruficauda	-45.40233	-22.426929	Minas Gerais	-22,427x-45,402 - 24 de fev de 2017 03:59	2017	2	OBS470319647	sum	1086.44
Chamaeza ruficauda	-44.61993	-22.42904	Rio de Janeiro	PN do Itatiaia--Piscina do Maromba Trail	2018	7	OBS638498287	wint	1451.8
Chamaeza ruficauda	-42.98	-22.43	Rio de Janeiro	TEREZOPOLIS; BOA FE	1943	10	4aa86121-7bbd-4c45-8e18-942d19701dfa	spri	1021.13
Chamaeza ruficauda	-44.614956	-22.431925	NA	Itatiaia Parque Nacional (Agulhas Negras area), Hotel do Ypé und Umgebung	2015	3	NA	fall	1451.8
Chamaeza ruficauda	-44.615079	-22.431983	Rio de Janeiro	PN de Itatiaia--Hotel do Ypê	2018	8	OBS649017833	wint	1451.8
Chamaeza ruficauda	-44.615204	-22.432516	Rio de Janeiro	Itatiaia	2015	6	OBS331507835	wint	1451.8
Chamaeza ruficauda	-44.614546	-22.433926	Rio de Janeiro	Trilha dos Três Picos	2015	10	OBS409704700	spri	1451.8
Chamaeza ruficauda	-44.60912	-22.43597	Rio de Janeiro	PN de Itatiaia -- Trilha dos TrÃªs Picos	2015	6	OBS328224627	wint	1046.57
Chamaeza ruficauda	-44.609116	-22.435974	Rio de Janeiro	PN do Itatiaia--Trilha dos Três Picos	2018	7	OBS638717986	wint	1046.57
Chamaeza ruficauda	-44.597282	-22.439591	Rio de Janeiro	PN do Itatiaia--Hotel Simon	2017	9	OBS531180851	spri	957.69
Chamaeza ruficauda	-42.99	-22.44	NA	Rio de Janeiro; Serra do Orgaos NP	1993	4	67931@XC	fall	1069.84
Chamaeza ruficauda	-42.922507	-22.440983	Rio de Janeiro	PE Três Picos--Jacarandá	2015	8	OBS338192433	wint	1001.38
Chamaeza ruficauda	-44.916656	-22.441146	Minas Gerais	Refúgio Serra Fina, Passa Quatro	2016	10	OBS439934229	spri	1596.06
Chamaeza ruficauda	-44.609921	-22.444232	Rio de Janeiro	Itatiaia trails	1990	8	OBS572561926	wint	1046.57
Chamaeza ruficauda	-44.611037	-22.444906	Rio de Janeiro	PN do Itatiaia--Parte Baixa (Hotéis Ype, Donati, Simon; 400-800m)	2015	7	OBS332615667	wint	1046.57
Chamaeza ruficauda	-43.01302	-22.44732	Rio de Janeiro	Pedra do Sino Trail	2016	10	OBS437679882	spri	1412.77
Chamaeza ruficauda	-42.95081	-22.447759	Rio de Janeiro	PETP - Vale da Revolta	2016	2	OBS373455952	sum	982.96
Chamaeza ruficauda	-43.01	-22.448	NA	Serra dos Órgãos National Park - RJ	2015	11	288595@XC	spri	1412.77
Chamaeza ruficauda	-43.0026	-22.4503	NA	Teresópolis, Rio de Janeiro	2017	10	391832@XC	spri	1412.77
Chamaeza ruficauda	-43.001637	-22.451316	Rio de Janeiro	Serra dos Orgaos-Upper	2017	10	OBS545963483	spri	1412.77
Chamaeza ruficauda	-43.001316	-22.451557	Rio de Janeiro	Pedra no Sino Trail, Serra dos Orgaos National Park, Brazil	2014	10	OBS275103895	spri	1412.77
Chamaeza ruficauda	-43.001195	-22.451793	Rio de Janeiro	Parque Nacional da Serra dos Órgãos, Trilha Suspensa	2015	8	OBS337308425	wint	1412.77
Chamaeza ruficauda	-44.901764	-22.453179	São Paulo	Serra Fina - da Toca do Lobo ao Capim Amarelo	2016	10	OBS435343900	spri	1770.38
Chamaeza ruficauda	-43.01572	-22.45321	Rio de Janeiro	Brazil - Serra Dos Orgaos	2013	1	OBS177351794	sum	1412.77
Chamaeza ruficauda	-43.246865	-22.453632	Rio de Janeiro	Pico do Couto, Araras, RJ	2016	3	OBS387896887	fall	1244.66
Chamaeza ruficauda	-43.0261	-22.4581	north	PN Serra dos Orgaos Teresopolis			RBO 939
Chamaeza ruficauda	-43.292575	-22.464748	Rio de Janeiro	BR-Rio de Janeiro-Petrópolis-Unnamed Road - -22,465x-43,293	2016	11	OBS446003344	spri	1499.45
Chamaeza ruficauda	-43.001277	-22.466333	Rio de Janeiro	Parnaso	2015	10	OBS359242453	spri	1202.7
Chamaeza ruficauda	-43.01	-22.4667	NA	Serra dos Orgaos National Park. Teresopolis	2008	11	253575@XC	spri	1202.7
Chamaeza ruficauda	-43.005118	-22.467132	Rio de Janeiro	Serra das Órgãos, Teresópolis	2006	9	OBS165059909	spri	1202.7
Chamaeza ruficauda	-45.405265	-22.470206	Minas Gerais	BR-Minas Gerais-Itajubá-1124 Estr. Ponte Santo Antônio - -22,47x-45,405 - 16/05/2016 15:47	2016	5	OBS404585434	fall	1126.5
Chamaeza ruficauda	-43.000059	-22.471875	Rio de Janeiro	PN Serra dos Orgaos	2017	9	OBS530597114	spri	1202.7
Chamaeza ruficauda	-45.375484	-22.478525	Minas Gerais	Estrada de acesso ao Pico dos Marins -22,479x-45,375 - 29 de dez de 2016 05:05	2016	12	OBS452791619	sum	960.09
Chamaeza ruficauda	-43.269142	-22.482658	Rio de Janeiro	Rocio	2018	10	OBS664360096	spri	1163.85
Chamaeza ruficauda	-43.25259	-22.48449	Rio de Janeiro	Reserva Biológica de Araras - Pico do Couto	2016	3	OBS385484127	fall	1040.34
Chamaeza ruficauda	-45.133856	-22.500172	Minas Gerais	Pico Dos Marins -- Marmelópolis--MG	2018	9	OBS655191505	spri	1653.11
Chamaeza ruficauda	-45.309404	-22.502901	Minas Gerais	Delfim Moreira, Minas Gerais, BR (-22,503, -45,309)	2017	8	OBS526155383	wint	1350
Chamaeza ruficauda	-45.305828	-22.504851	Minas Gerais	BR-Minas Gerais-Delfim Moreira - -22,505x-45,306 - 15 de jul de 2017 05:55	2017	7	OBS520189709	wint	1350
Chamaeza ruficauda	-45.301567	-22.505143	Minas Gerais	BR-Minas Gerais-Delfim Moreira Estrada Barreira - -22,505x-45,302 - 23 de abr de 2017 05:20	2017	4	OBS495338903	fall	1340.84
Chamaeza ruficauda	-45.142555	-22.505437	São Paulo	Trilha para os Marins -- Marmelópolis-- MG.	2018	7	OBS646024789	wint	1653.11
Chamaeza ruficauda	-45.294515	-22.50688	Minas Gerais	MG-350, Minas Gerais, BR (-22,507, -45,295)	2018	2	OBS581995475	sum	1340.84
Chamaeza ruficauda	-45.294171	-22.50699	Minas Gerais	MG-350, Minas Gerais, BR (-22,507, -45,294)	2017	8	OBS526504460	wint	1340.84
Chamaeza ruficauda	-45.293951	-22.506995	Minas Gerais	BR-Minas Gerais-Delfim-Estrada Pico Dos Marins Moreira - -22,507x-45,294 - 26 de mar de 2017 04:39	2018	5	OBS612120475	fall	1340.84
Chamaeza ruficauda	-45.143969	-22.50797	São Paulo	Trilha Para Morro Do Careca -- Marmelópolis-- Mg.	2018	9	OBS655189674	spri	1653.11
Chamaeza ruficauda	-45.149171	-22.508715	São Paulo	BR-São Paulo-Piquete - -22,509x-45,149 - 22 de jul de 2017 06:50	2017	7	OBS520851646	wint	1653.11
Chamaeza ruficauda	-45.14774	-22.509244	São Paulo	Trilha Da Base Marins Para Morro Do Careca -- Marmelópolis -- Mg.	2018	9	OBS665492727	spri	1653.11
Chamaeza ruficauda	-45.281633	-22.522408	Minas Gerais	Bifurcação Fazenda Bartira-- Delfim Moreira-- Mg.	2018	8	OBS659536028	wint	1296.76
Chamaeza ruficauda	-45.282589	-22.523847	Minas Gerais	BR-Minas Gerais-Delfim Moreira-Unnamed Rd - -22,524x-45,283	2016	4	OBS396726386	fall	1285.94
Chamaeza ruficauda	-45.354895	-22.525733	Minas Gerais	BR-Minas Gerais-Wenceslau Braz-26 Rodovia Juscelino Kubitscheck de Oliveira - -22,526x-45,355	2017	5	OBS505755203	fall	1168.72
Chamaeza ruficauda	-45.168311	-22.530904	Minas Gerais	Unnamed Road, Minas-Divisa Delfim/Marmelópolis. Gerais, BR (-22,531, -45,168)	2017	9	OBS533269660	spri	1538.11
Chamaeza ruficauda	-45.168	-22.533	north	Brasil: SC: Marmelópolis- Estrada para pico dos Marins			LGEMA19542
Chamaeza ruficauda	-45.263726	-22.534092	Minas Gerais	Delfim Moreira -- MG-350 - -22,5341x-45,2637	2018	2	OBS579430639	sum	1424
Chamaeza ruficauda	-45.582437	-22.534344	Minas Gerais	BR-Minas Gerais-Piranguçu - -22,534x-45,582 - 11/06/2016 06:39	2016	6	OBS411326336	wint	1481.61
Chamaeza ruficauda	-45.362822	-22.535338	Minas Gerais	BR-Minas Gerais-Wenceslau Braz-164 Rodovia Juscelino Kubitscheck de Oliveira - -22,535x-45,363	2017	6	OBS512151839	wint	1218.08
Chamaeza ruficauda	-45.366077	-22.538209	Minas Gerais	BR-Minas Gerais-Wenceslau Braz-126-656 Rodovia Juscelino Kubitscheck de Oliveira - -22,538x-45,366	2017	5	OBS495337668	fall	1218.08
Chamaeza ruficauda	-45.145986	-22.539043	São Paulo	Estrada/Bairro Marins(-22,539, -45,146)	2017	12	OBS554032245	sum	1055.38
Chamaeza ruficauda	-45.232507	-22.540341	Minas Gerais	Estrada De Acesso Ao Pico Dos Marins -- Delfim Moreira	2018	5	OBS627228278	fall	1453.31
Chamaeza ruficauda	-45.179165	-22.541663	Minas Gerais	Delfim Moreira--Estrada para o Pico dos Marins	2018	4	OBS604791612	fall	1487.37
Chamaeza ruficauda	-45.371801	-22.548325	Minas Gerais	BR-Minas Gerais-Wenceslau Braz-Rodovia Tancredo Neves - -22,548x-45,372	2016	10	OBS437837376	spri	1163.86
Chamaeza ruficauda	-45.247181	-22.567078	Minas Gerais	Unnamed Road, Minas Gerais, BR (-22,567, -45,247)	2018	1	OBS568399845	sum	1549.88
Chamaeza ruficauda	-45.226	-22.569	north	Brasil: SP: Piquete- Trilha do ataque- pista de voo			LGEMA19527
Chamaeza ruficauda	-45.225358	-22.569262	São Paulo	Piquete--Pico do Ataque	2017	1	OBS459794360	sum	1401.49
Chamaeza ruficauda	-45.250094	-22.574376	Minas Gerais	Estrada Barreira- Fazenda Da Onça. (-22,574, -45,25)	2017	9	OBS535475744	spri	1589.05
Chamaeza ruficauda	-45.260823	-22.57508	Minas Gerais	BR-Minas Gerais-Delfim Moreira-Unnamed Road - -22,575x-45,261	2016	9	OBS430817319	spri	1826.39
Chamaeza ruficauda	-45.25155	-22.575656	Minas Gerais	Delfim Moreira--Barreira	2015	4	OBS308203258	fall	1589.05
Chamaeza ruficauda	-45.263683	-22.577759	Minas Gerais	-22,578x-45,264 - Fazenda Bartira 01/10/2016 18:12	2016	10	OBS433398561	spri	1826.39
Chamaeza ruficauda	-45.814944	-22.580713	Minas Gerais	Represa do Brejo Grande	2017	11	OBS549721872	spri	1385.51
Chamaeza ruficauda	-45.357584	-22.61571	Minas Gerais	Delfim Moreira--Fazenda da Onça	2017	11	OBS547348394	spri	1853.75
Chamaeza ruficauda	-45.392588	-22.617436	Minas Gerais	Delfim Moreira--Charco	2016	9	OBS429865434	spri	1742.75
Chamaeza ruficauda	-45.397195	-22.629471	Minas Gerais	Estrada Divisa Charco/Parque ESTADUAL DE CAMPOS DO JORDÃO--MG/SP	2018	7	OBS646019704	wint	1742.75
Chamaeza ruficauda	-45.397142	-22.629502	Minas Gerais	Estrada Charco/Campos Do Jordão -- Wenceslau Braz-- Mg.	2018	8	OBS655193485	wint	1742.75
Chamaeza ruficauda	-45.426492	-22.649939	São Paulo	PE Campos do Jordão--Divisa com MG	2018	7	OBS646023383	wint	1707.96
Chamaeza ruficauda	-45.85	-22.65	Minas Gerais	Goncalves, Pedra de Sao Domingos	2007	5	BBB716-13	fall	1241.01
Chamaeza ruficauda	-45.455556	-22.669444	São Paulo	Parque Estadual de Campos do Jordão	1989	11	BRA:UNICAMP:FNJV:0000032642	spri	1583.86
Chamaeza ruficauda	-45.58661	-22.671046	São Paulo	São bento do sapucai, Pedra do bau	2015	5	OBS321166881	fall	1537.62
Chamaeza ruficauda	-45.642	-22.6797	São Paulo	São Bento do Sapucaí--Estrada do Baúzinho	2018	9	OBS659947540	spri	1585.49
Chamaeza ruficauda	-45.462885	-22.6815	São Paulo	Campos do jordão, Horto Florestal	2015	5	OBS321168600	fall	1599.54
Chamaeza ruficauda	-45.655682	-22.684747	São Paulo	Monumento Natural Pedra do Baú	2016	7	OBS416386433	wint	1585.49
Chamaeza ruficauda	-44.633009	-22.685999	São Paulo	Subida da Serra da Bocaina, kms 08 a 20 da SP 221	2015	5	OBS322831306	fall	1043.33
Chamaeza ruficauda	-45.481944	-22.689444	São Paulo	PE Campos do Jordão (Horto Florestal)	2017	3	OBS472033876	fall	1538.59
Chamaeza ruficauda	-45.48765	-22.691073	São Paulo	Avenida Pedro Paulo, São Paulo, BR Horto Florestal Csmpos Do Jordão. (-22,691, -45,488)	2017	11	OBS547914954	spri	1673.81
Chamaeza ruficauda	-45.50286	-22.691557	São Paulo	Campos do Jordão--Estrada do Borboletário	2018	5	OBS622140302	fall	1603.99
Chamaeza ruficauda	-44.6327	-22.694	north	Sao Jose do Barreiro- Entorno do PARNA da Serra da north- SP			LGEMA18796
Chamaeza ruficauda	-44.6327	-22.694	north	Sao Jose do Barreiro- Entorno do PARNA da Serra da north- SP			LGEMA18800
Chamaeza ruficauda	-45.505657	-22.694156	São Paulo	BR-São Paulo-Campos do Jordão	2016	5	OBS402864815	fall	1603.99
Chamaeza ruficauda	-45.472573	-22.702263	São Paulo	BR-São Paulo-Campos do Jordão-Unnamed Rd - -22,702x-45,473 - 12/02/2016 9:51 AM	2016	2	OBS374314280	sum	1811.05
Chamaeza ruficauda	-45.47257	-22.702385	São Paulo	BR-São Paulo-Campos do Jordão-Unnamed Rd - -22,702x-45,473	2016	2	OBS372663685	sum	1811.05
Chamaeza ruficauda	-45.47234	-22.70245	São Paulo	Estrada PECJ	2015	5	OBS326467884	fall	1811.05
Chamaeza ruficauda	-45.478431	-22.703137	São Paulo	Estrada da Romaria--Até pousada Sta. Maria da Serra	2018	4	OBS604770914	fall	1811.05
Chamaeza ruficauda	-45.477862	-22.703474	São Paulo	Campos do Jordão - Estrada do Horto	2015	6	OBS325118910	wint	1811.05
Chamaeza ruficauda	-45.588619	-22.70355	São Paulo	Campos do Jordão--Pico do Imbiri	2018	4	OBS605052798	fall	1610.49
Chamaeza ruficauda	-45.589167	-22.704444	São Paulo	Campos do Jordao	2009	10	OBS100659120	spri	1610.49
Chamaeza ruficauda	-45.58279	-22.70482	São Paulo	Campos back road.	2011	12	OBS180826326	sum	1610.49
Chamaeza ruficauda	-45.469263	-22.709808	São Paulo	Horta road 1	2015	12	OBS363351282	sum	1811.05
Chamaeza ruficauda	-45.592	-22.71	NA	Estrada da Pedra do Bau - Campos do Jordão - SP	2010	7	76774@XC	wint	1685.7
Chamaeza ruficauda	-45.469465	-22.71076	São Paulo	BR-São Paulo-Campos do Jordão-Unnamed Rd - -22,711x-45,469	2016	2	OBS374314185	sum	1801.79
Chamaeza ruficauda	-45.5524	-22.71385	São Paulo	estrada de terra pt. 1 CJ	2015	5	OBS326465274	fall	1660.52
Chamaeza ruficauda	-45.597749	-22.714611	São Paulo	Rua Seis, 151–615, Campos do Jordão BR-SP (-22,7146,-45,5977)	2017	10	OBS538471006	spri	1685.7
Chamaeza ruficauda	-45.6001	-22.7167	NA	Road to Pedra do Baú, Campos do Jordão, SP	2002	4	80414@XC	fall	1685.7
Chamaeza ruficauda	-44.619593	-22.717306	São Paulo	São José do Barreiro -- Pousada Campos da Bocaina	2015	5	OBS322313654	fall	1646.39
Chamaeza ruficauda	-45.414219	-22.717943	São Paulo	Estrada das Pedrinhas--Até pousada Sta. Maria da Serra	2018	5	OBS613305702	fall	1686.23
Chamaeza ruficauda	-45.631826	-22.723584	São Paulo	Pousada Palácio Monterei	2010	8	OBS98023048	wint	1595.69
Chamaeza ruficauda	-45.617445	-22.731618	São Paulo	Campos do Jordão-Alto Boa Vista-Posada Tres Pinheiros	2010	8	OBS453167557	wint	1627.44
Chamaeza ruficauda	-45.617573	-22.731639	São Paulo	Pousada 3 Pinheiros	2011	4	OBS180824056	fall	1627.44
Chamaeza ruficauda	-45.617884	-22.731778	São Paulo	Pousada 3 Pinheiros	2011	8	OBS457223401	wint	1627.44
Chamaeza ruficauda	-45.588286	-22.735976	São Paulo	Campos do Jordão - SP	2018	5	OBS623543466	fall	1663.93
Chamaeza ruficauda	-44.614899	-22.736117	São Paulo	São José do Barreiro--PN Serra da Bocaina	2018	11	OBS708642853	spri	1580.23
Chamaeza ruficauda	-45.512924	-22.736846	São Paulo	Parque Estadual Campos do Jordão	2015	10	OBS347395730	spri	1781.31
Chamaeza ruficauda	-45.58983	-22.73724	São Paulo	Campos do Jordao	2015	8	OBS337976915	wint	1663.93
Chamaeza ruficauda	-45.589828	-22.73724	São Paulo	Campos do Jordão--área geral	2018	9	OBS659599752	spri	1663.93
Chamaeza ruficauda	-44.75	-22.75	São Paulo	Serra da Bocaina, Vale do Rio Vermelho	1998	11	a1d7255a-6edf-49b6-8e67-0b8ee12b0747	spri	1784.67
Chamaeza ruficauda	-45.493537	-22.752584	São Paulo	BR-São Paulo-Pindamonhangaba - -22,753x-45,494 - 01/02/2017 01:24	2017	1	OBS462260712	sum	1287.16
Chamaeza ruficauda	-45.488698	-22.75509	São Paulo	Pindamonhangaba--Trilha Zig Zag	2018	12	OBS689996934	sum	1287.16
Chamaeza ruficauda	-45.583804	-22.761382	São Paulo	Campos do Jordão--Colônia do Mackenzie	2013	3	OBS446568689	fall	1760.55
Chamaeza ruficauda	-45.615964	-22.769059	São Paulo	Trilha Zig Zag	2016	12	OBS453742785	sum	1501.79
Chamaeza ruficauda	-44.390473	-22.776419	São Paulo	Bananal SP	2017	2	OBS464986870	sum	1217.48
Chamaeza ruficauda	-44.383019	-22.779198	São Paulo	BR-São Paulo-Bananal-Estrada do Ariró - -22,779x-44,383	2017	2	OBS473394209	sum	1217.48
Chamaeza ruficauda	-44.381376	-22.788445	São Paulo	Fazenda Encontro - BR-São Paulo-Bananal - -22,788x-44,381 - 31/12/2016 20:54	2016	12	OBS453085564	sum	1347.72
Chamaeza ruficauda	-45.666861	-22.825238	São Paulo	Santo Antônio do Pinhal--área geral	2017	7	OBS666974657	wint	1135.59
Chamaeza ruficauda	-46.281653	-22.859865	Minas Gerais	Área rural Extrema-MG	2017	1	OBS457588886	sum	1074.56
Chamaeza ruficauda	-46.033798	-22.863288	Minas Gerais	BR-Minas Gerais-Camanducaia-Monte Verde	2016	9	OBS433015448	spri	1558.75
Chamaeza ruficauda	-46.038766	-22.863364	Minas Gerais	Monte Verde--área geral	2018	9	OBS662132604	spri	1558.75
Chamaeza ruficauda	-45.697963	-22.867593	São Paulo	Santo Antônio do Pinhal - Brejinho Estrada Hotel Harmonia	2014	9	OBS604187278	spri	1286.96
Chamaeza ruficauda	-46.035869	-22.872537	Minas Gerais	Monte Verde - Hotel Cabeça de Boi e arredores	2015	5	OBS322656745	fall	1688.03
Chamaeza ruficauda	-45.876675	-22.872716	Minas Gerais	-22,8727x-45,8767 - 20 May 2017 09:55	2017	5	OBS513180227	fall	1422.48
Chamaeza ruficauda	-45.876793	-22.872744	Minas Gerais	-22,8727x-45,8768 - 21 May 2017 06:01	2017	5	OBS513179435	fall	1422.48
Chamaeza ruficauda	-45.8655	-22.8745	NA	São José dos Campos-São Paulo	2011	6	118898@XC	wint	1390.34
Chamaeza ruficauda	-45.872453	-22.875669	São Paulo	São Francisco	2017	6	OBS514981055	wint	1390.34
Chamaeza ruficauda	-45.969522	-22.878271	São Paulo	São Francisco Xavier--Serra dos Poncianos e trilhas	2018	9	OBS656164470	spri	1513.72
Chamaeza ruficauda	-46.027674	-22.878951	Minas Gerais	BR-Minas Gerais-Camanducaia-Monte Verde-R. Lira	2017	1	OBS459021537	sum	1718.91
Chamaeza ruficauda	-46.027792	-22.879094	Minas Gerais	Monte Verde	2017	9	OBS537093896	spri	1718.91
Chamaeza ruficauda	-46.023926	-22.882438	Minas Gerais	3655 Avenida das Montanhas, São Paulo, BR (-22,882, -46,024)	2018	2	OBS578079804	sum	1718.91
Chamaeza ruficauda	-46.024757	-22.883789	Minas Gerais	Monte Verde--Trilha da Pedra Partida	2017	6	OBS511627278	wint	1718.91
Chamaeza ruficauda	-46.313782	-22.884146	Minas Gerais	Extrema--Serra do Lopo	2018	12	OBS681813887	sum	1270.67
Chamaeza ruficauda	-46.022677	-22.885806	Minas Gerais	Monte Verde--Trilha da Pedra Redonda	2018	7	OBS640305719	wint	1718.91
Chamaeza ruficauda	-45.866096	-22.886119	São Paulo	São Francisco Xavier--Estrada do Rio Manso	2018	12	OBS686794467	sum	1390.34
Chamaeza ruficauda	-46.327426	-22.891404	Minas Gerais	Trilha do Cume - Extrema - MG	2017	1	OBS457589214	sum	1290.39
Chamaeza ruficauda	-46.3345	-22.8934	NA	Serra do Lopo, Extrema, Minas Gerais State	2013	3	212682@XC	fall	1290.39
Chamaeza ruficauda	-45.980847	-22.907252	São Paulo	Estrada dos Ferreiras, São Paulo, Sentido Trilha Do MiranteBR (-22,907, -45,981)	2018	3	OBS595859422	fall	916.21
Chamaeza ruficauda	-44.812661	-23.139056	Rio de Janeiro	Mirante da ventania	2018	8	OBS650730921	wint	1349.38
Chamaeza ruficauda	-44.812825	-23.139108	Rio de Janeiro	(-23,139, -44,813)	2018	8	OBS652879279	wint	1349.38
Chamaeza ruficauda	-44.813619	-23.140123	Rio de Janeiro	Pedra da Macela	2017	1	OBS454772903	sum	1349.38
Chamaeza ruficauda	-44.816351	-23.142773	Rio de Janeiro	Cunha--Pedra da Macela	2017	1	OBS460977425	sum	1408.89
Chamaeza ruficauda	-44.844561	-23.151116	São Paulo	(-23,1511,-44,8446)	2018	1	OBS571548236	sum	1462.62
Chamaeza ruficauda	-44.821216	-23.151296	Rio de Janeiro	Pedra da Macela	2016	3	OBS389124468	fall	1523.56
Chamaeza ruficauda	-44.82121	-23.151322	Rio de Janeiro	Estrada Da Pedra Da Macela, Rio de Janeiro, BR (-23,151, -44,821)	2018	9	OBS659130964	spri	1523.56
Chamaeza ruficauda	-44.84007	-23.166922	São Paulo	BR-São Paulo-Cunha-1 “Rodovia Vice Prefeito Salvador Pacetti” - -23,167x-44,84	2016	11	OBS443812734	spri	1346.06
Chamaeza ruficauda	-44.839921	-23.167175	Rio de Janeiro	P1-1500 (1506m)	2018	11	OBS687475043	spri	1346.06
Chamaeza ruficauda	-44.840054	-23.168669	Rio de Janeiro	Paraty - Cunha1500	2015	5	OBS317847987	fall	1346.06
Chamaeza ruficauda	-44.840269	-23.168881	Rio de Janeiro	BR-Rio de Janeiro-Paraty-16661-16895 Rodovia Parati-Cunha - -23,169x-44,84	2016	11	OBS443812801	spri	1346.06
Chamaeza ruficauda	-44.839068	-23.170385	Rio de Janeiro	P3-1500	2018	11	OBS687474749	spri	1346.06
Chamaeza ruficauda	-44.837625	-23.170755	Rio de Janeiro	BR-Rio de Janeiro-Paraty-15651-16203 Rodovia Parati-Cunha - -23,171x-44,838	2016	11	OBS443813025	spri	1346.06
Chamaeza ruficauda	-44.8371	-23.171433	Rio de Janeiro	P4-1500	2018	11	OBS687474613	spri	1346.06
Chamaeza ruficauda	-44.834772	-23.17205	Rio de Janeiro	P5-1500	2018	11	OBS687474299	spri	1346.06
Chamaeza ruficauda	-44.83713	-23.173078	Rio de Janeiro	P6-1500	2018	11	OBS687474096	spri	1346.06
Chamaeza ruficauda	-44.834642	-23.173668	Rio de Janeiro	BR-Rio de Janeiro-Paraty-13741-15231 Rodovia Parati-Cunha - -23,174x-44,835	2016	11	OBS443813689	spri	1346.06
Chamaeza ruficauda	-44.832753	-23.174905	Rio de Janeiro	BR-Rio de Janeiro-Paraty-13741-15231 Rodovia Parati-Cunha - -23,175x-44,833	2016	11	OBS443813775	spri	1346.06
Chamaeza ruficauda	-44.83233	-23.175714	Rio de Janeiro	Estrada Paraty-Cunha (RJ-165)	2017	6	OBS512878380	wint	1346.06
Chamaeza ruficauda	-44.828996	-23.175727	Rio de Janeiro	Rio de Janeiro, BR (-23,176, -44,829)	2018	5	OBS619602074	fall	1346.06
Chamaeza ruficauda	-44.972671	-23.183642	São Paulo	Sitio das Arapongas	2017	1	OBS453957134	sum	1202.01
Chamaeza ruficauda	-44.837311	-23.186665	Rio de Janeiro	P4-1300	2018	11	OBS687473832	spri	1075.37
Chamaeza ruficauda	-44.8373	-23.1945	NA	Paraty, Rio de Janeiro	2016	12	347488@XC	sum	1075.37
Chamaeza ruficauda	-44.828136	-23.203227	Rio de Janeiro	(-23,2032,-44,8281)	2018	10	OBS663909982	spri	894.16
Chamaeza ruficauda	-44.92594	-23.22694	São Paulo	São Paulo, BR (-23,227, -44,926)	2018	7	OBS643814540	wint	1203.25
Chamaeza ruficauda	-45.129048	-23.22996	São Paulo	Sítio Cotinga	2017	3	OBS474798470	fall	1327.36
Chamaeza ruficauda	-45.023265	-23.238897	São Paulo	PE Serra do Mar--Núcleo Cunha-Indaiá	2015	5	OBS317968437	fall	1232.71
Chamaeza ruficauda	-45.104885	-23.354864	São Paulo	PE Serra do Mar--Núcleo Santa Virgínia	2017	5	OBS514985576	fall	959.64
Chamaeza ruficauda	-45.866667	-23.633333	São Paulo	Sao Paulo, Boraceia Biological Station	2003	2	OBS136000511	sum	959.55
Chamaeza ruficauda	-48.412757	-24.26821	São Paulo	PE Intervales	2016	10	OBS439699084	spri	873.05
Chamaeza ruficauda	-48.85743	-25.221807	Paraná	Fazenda Pico Paraná	2016	7	OBS651004865	wint	1183.13
Chamaeza ruficauda	-48.913786	-25.331142	Paraná	Parana, Top of Estrada Graciosa	2003	12	OBS136088712	sum	924.94
Chamaeza ruficauda	-49.828196	-25.344744	Paraná	Santa Rita, Paraná, BR (-25,345, -49,828)	2018	8	OBS651484218	wint	1015.16
Chamaeza ruficauda	-48.982946	-25.496577	Paraná	Mananciais da Serra	2006	2	OBS428455002	sum	1045.94
Chamaeza ruficauda	-54.438415	-25.680828	Paraná	PN do Iguaçú--Cataratas	1997	9	OBS696714360	spri	471
Chamaeza ruficauda	-54.434552	-25.692856	Paraná	Brazil, Iguacu Falls	1994	3	OBS679753889	fall	165
Chamaeza ruficauda	-49.742233	-25.879189	Paraná	83750, Lapa BR-PR (-25,8792,-49,7422)	2017	8	OBS531671881	wint	847.68
Chamaeza ruficauda	-54.179549	-25.953106	Misiones	PP Urugua-i Don Zerpa	2005	5	OBS377272168	fall	480
Chamaeza ruficauda	-49.196904	-26.297506	Santa Catarina	Trilha Comfloresta-Rio Manso	2017	3	OBS475900414	fall	907.6
Chamaeza ruficauda	-53.840333	-26.423833	Misiones	Parque Provincial El Pinalito	2006	11	41dc388b-ad75-4d9a-ae83-a11bcad7a551	spri	710.47
Chamaeza ruficauda	-53.8405	-26.425583	Misiones	PP Piñalito y alrededores (AICA MI14)	2006	11	OBS52273691	spri	710.47
Chamaeza ruficauda	-53.981667	-26.520717	Misiones	PP Cruce Caballero	2015	8	OBS340491844	wint	600.34
Chamaeza ruficauda	-51.257289	-26.624446	Paraná	General Carneiro — Reserva Paisagem Araucária	2007	2	OBS473707905	sum	1077.09
Chamaeza ruficauda	-49.5239	-26.652637	Santa Catarina	Trilha do macaco	2018	1	OBS565577379	sum	727.05
Chamaeza ruficauda	-54.2591	-26.6855	NA	Reserva Yaguarundí, Guaraní, Misiónes	2004	5	451430@XC	fall	438.33
Chamaeza ruficauda	-54.2645	-26.689778	Misiones	Reserva Privada Yaguaroundi (AICA MI13)	2006	4	OBS218219847	fall	471.15
Chamaeza ruficauda	-51.926522	-26.692354	Santa Catarina	PARNA das Araucárias - Santa Fé	2009	5	OBS473897599	fall	1032.46
Chamaeza ruficauda	-49.6771	-26.7134	south	Doutor Pedrinho- Reserva Biológica Estadual do Sassafrás – REBIO- SC			FURB13361
Chamaeza ruficauda	-49.67773	-26.713605	Santa Catarina	REBIO Estadual do Sassafrás	2016	2	OBS374778949	sum	892.52
Chamaeza ruficauda	-54.171733	-26.811617	Misiones	Yaboti Biosphere Reserve	2006	12	b0a7e9bb-0d8b-4beb-8caa-873c4abdc750	sum	491.02
Chamaeza ruficauda	-54.2171	-26.868411	Misiones	PP Caá Yarí (AICA MI15)	2012	5	OBS377162505	fall	493.51
Chamaeza ruficauda	-53.883333	-26.883333	Misiones	Parque Provincial Esmeralda	2005	9	059f9a97-ab07-47df-a22c-c268f8ae6879	spri	480.92
Chamaeza ruficauda	-54.13418	-26.90258	Misiones	Lote 13, Yaboty Biosphere Reserve	2017	10	OBS546911381	spri	491.31
Chamaeza ruficauda	-54.13699	-26.90973	Misiones	Lote 13, Yaboty Biosphere Reserve	2016	8	OBS424626175	wint	478.63
Chamaeza ruficauda	-54.13926	-26.91027	Misiones	Lote 13, Yaboty Biosphere Reserve	2016	8	OBS451133064	wint	478.63
Chamaeza ruficauda	-54.13694	-26.91074	Misiones	Lote 13, Yaboty Biosphere Reserve	2016	8	OBS451128678	wint	478.63
Chamaeza ruficauda	-54.2971	-26.9194	NA	Guaraní, Misiónes	2018	4	448499@XC	fall	401.81
Chamaeza ruficauda	-54.14521	-26.96847	Misiones	Lote 12, Yaboty Biosphere Reserve	2016	7	OBS423531542	wint	392.3
Chamaeza ruficauda	-54.186463	-26.971113	Misiones	(-26,9711,-54,1865) seguimiento 4	2018	9	OBS656181878	spri	463.91
Chamaeza ruficauda	-54.187473	-26.971423	Misiones	(-26,9714,-54,1875) seguimiento 3	2018	9	OBS656181983	spri	463.91
Chamaeza ruficauda	-51.556005	-27.000198	Santa Catarina	Água Doce, SC	2016	2	OBS378787931	sum	882.31
Chamaeza ruficauda	-54.1815	-27.00422	Misiones	RNC Papel Misionero	2018	8	OBS649771177	wint	461.07
Chamaeza ruficauda	-54.17743	-27.00437	Misiones	RNC Papel Misionero	2018	9	OBS655575355	spri	461.07
Chamaeza ruficauda	-54.1776	-27.00525	Misiones	RNC Papel Misionero	2018	8	OBS653428838	wint	461.07
Chamaeza ruficauda	-54.1781	-27.00545	Misiones	RNC Papel Misionero	2018	8	OBS649590160	wint	461.07
Chamaeza ruficauda	-54.039333	-27.022333	Misiones	Reserva de Biosfera Yabotí (AICA MI15)	2015	8	OBS335961316	wint	425.98
Chamaeza ruficauda	-54.827625	-27.058887	Misiones	PP Salto Encantado	2018	10	OBS665360330	spri	482.32
Chamaeza ruficauda	-49.157019	-27.106106	Santa Catarina	PARNA da Serra do Itajaí — Fazenda Santa Rita	2007	9	OBS472535314	spri	813.81
Chamaeza ruficauda	-49.1573	-27.1073	NA	Fazenda Santa Rita, Parque Nacional da Serra do Itajaí, Indaial, Santa Catarina	2009	10	41871@XC	spri	813.81
Chamaeza ruficauda	-49.254747	-27.120297	Santa Catarina	PARNA da Serra do Itajaí — Jundiá	2007	10	OBS472535476	spri	620.67
Chamaeza ruficauda	-49.101297	-27.122461	Santa Catarina	PARNA da Serra do Itajaí — Lageado Alto	2007	6	OBS472534922	wint	675.24
Chamaeza ruficauda	-53.925978	-27.141092	Misiones	Don Moconá Virgin Lodge	2002	7	OBS321075719	wint	208.72
Chamaeza ruficauda	-53.983728	-27.155864	Misiones	Ruta Provincial 2, Misiónes, AR (-27.156, -53.984)	2017	10	OBS539160740	spri	292.79
Chamaeza ruficauda	-54.037285	-27.226776	Misiones	Aldea Yabotí (AICA MI15)	2011	1	OBS107359065	sum	212.19
Chamaeza ruficauda	-52.592985	-27.242344	Santa Catarina	Chapecó -- Foz do Rio Monte Alegre	2009	5	OBS473405954	fall	483.03
Chamaeza ruficauda	-52.3971	-27.331	NA	Barra do Rio Azul, Rio Grande do Sul	2013	3	127358@XC	fall	410.33
Chamaeza ruficauda	-49.2921	-27.475	Santa Catarina	Bom Retiro	2015	5	OBS318178716	fall	728.96
Chamaeza ruficauda	-49.149485	-27.686872	Santa Catarina	Morro da Boa Vista	2018	3	OBS583668621	fall	1008.77
Chamaeza ruficauda	-49.570532	-27.870489	Santa Catarina	Curucaca Private Reserve	2010	6	OBS269809058	wint	1066.55
Chamaeza ruficauda	-48.862172	-27.885445	Santa Catarina	PE da Serra do Tabuleiro--Trilha do Campo da Bracatinga	2016	9	OBS428614810	spri	972.42
Chamaeza ruficauda	-49.405947	-27.897956	Santa Catarina	RPPN Grande Floresta das Araucárias	2015	11	OBS355212775	spri	1112.22
Chamaeza ruficauda	-49.856601	-27.924502	Santa Catarina	Urupema--Morro das Antenas	2018	1	OBS570487622	sum	1453.4
Chamaeza ruficauda	-49.854398	-27.928687	Santa Catarina	Urupema - Cachoeira que Congela	2018	5	OBS627007036	fall	1453.4
Chamaeza ruficauda	-49.851377	-27.929713	Santa Catarina	Urupema, Acesso ao Morro das Antenas	2016	2	OBS375130761	sum	1453.4
Chamaeza ruficauda	-49.647284	-27.948045	Santa Catarina	Estalagem Villa da Montanha, Urubici	2010	7	OBS269814881	wint	1019.26
Chamaeza ruficauda	-49.8587	-27.9507	NA	Urupema, Santa Catarina	2013	1	118584@XC	sum	1417.12
Chamaeza ruficauda	-49.934151	-27.951291	Santa Catarina	Urupema -- Eco-Pousada Rio dos Touros	2015	11	OBS420675650	spri	1348.35
Chamaeza ruficauda	-50.833139	-27.998342	Santa Catarina	Campo Belo do Sul	2014	4	OBS345461170	fall	945.53
Chamaeza ruficauda	-49.6158	-28.0007	south	Urubici- Morro do Antena- SC			LGEMA18861
Chamaeza ruficauda	-49.6158	-28.0007	south	Urubici- Morro do Antena- SC			LGEMA18862
Chamaeza ruficauda	-49.53663	-28.007817	Santa Catarina	Urubici x Morro da Igreja	2017	5	OBS586190066	fall	1059.98
Chamaeza ruficauda	-49.488079	-28.0605	Santa Catarina	BR-Santa Catarina-Urubici - -28,061x-49,488 - 23/01/2016 06:18	2016	1	OBS368657541	sum	1115.48
Chamaeza ruficauda	-49.611726	-28.072132	Santa Catarina	Santa Barbara	2015	4	OBS321330553	fall	1387.62
Chamaeza ruficauda	-49.626725	-28.140686	Santa Catarina	PN São Joaquim--Trilha Cascatinha	2016	3	OBS379812303	fall	1549.39
Chamaeza ruficauda	-49.618889	-28.1525	Santa Catarina	PN São Joaquim--Grade PPBio, S1500	2016	2	OBS379827039	sum	1549.39
Chamaeza ruficauda	-49.641667	-28.153056	Santa Catarina	PN São Joaquim--Grade PPBio, N3500	2016	2	OBS380293997	sum	1459.25
Chamaeza ruficauda	-49.636667	-28.160833	Santa Catarina	PN São Joaquim--Grade PPBio, S3500	2015	11	OBS360385786	spri	1596.78
Chamaeza ruficauda	-49.513521	-28.241388	Santa Catarina	BR-Santa Catarina-Orleans - -28,241x-49,514 - 29/06/2016 05:43	2016	6	OBS415442710	wint	954.03
Chamaeza ruficauda	-49.588616	-28.55339	Santa Catarina	Siderópolis -- Trilha dos Tropeiros	2015	8	OBS351464145	wint	372.93
Chamaeza ruficauda	-49.61887	-28.632365	Santa Catarina	BR-Santa Catarina-Nova Veneza - -28,632x-49,619 - 16/12/2016 20:35	2016	12	OBS482837560	sum	565.7
Chamaeza ruficauda	-49.620398	-28.639615	Santa Catarina	BR-Santa Catarina-Nova Veneza - -28,64x-49,62 - 28/10/2016 07:44	2016	10	OBS458160678	spri	565.7
Chamaeza ruficauda	-49.607378	-28.647213	Santa Catarina	Unnamed Road, Santa Catarina, BR (-28,647, -49,607)	2017	9	OBS537120421	spri	470.97
Chamaeza ruficauda	-49.691269	-28.662349	Santa Catarina	Pinheiro, Vila Maria, Nova Veneza, SC	2016	11	OBS442539007	spri	570.74
Chamaeza ruficauda	-49.820859	-28.705895	Santa Catarina	BR-Santa Catarina-Morro Grande - -28,706x-49,821 - 01/03/2016 20:24	2016	3	OBS378857340	fall	938.55
Chamaeza ruficauda	-49.95309	-28.801891	Rio Grande do Sul	(-28,8019,-49,9531)	2018	9	OBS656681468	spri	895.69
Chamaeza ruficauda	-51.416585	-28.802528	Rio Grande do Sul	(-28,8025,-51,4166)	2018	11	OBS678025675	spri	592.6
Chamaeza ruficauda	-51.418003	-28.802826	Rio Grande do Sul	(-28,8028,-51,4180)	2018	11	OBS678026254	spri	592.6
Chamaeza ruficauda	-49.934589	-28.803974	Santa Catarina	Est. Gasoduto, Serra da Rocinha, Timbé do Sul	2014	12	OBS376703097	sum	608.14
Chamaeza ruficauda	-51.4726	-28.8828	NA	Caravaggio, Vila Flores, Rio Grande do Sul	2008	12	30461@XC	sum	514.59
Chamaeza ruficauda	-51.893656	-28.971127	Rio Grande do Sul	-28,971x-51,894 - 28/02/2017 08:50	2017	2	OBS471277933	sum	356.98
Chamaeza ruficauda	-51.577393	-28.976981	Rio Grande do Sul	Trilha da Pedra Lisa	2016	10	OBS438065888	spri	459.59
Chamaeza ruficauda	-51.709144	-29.022401	Rio Grande do Sul	BR-Rio Grande do Sul-Cotiporã - -29,022x-51,709 - 22/05/2017 14:26	2017	2	OBS503372073	sum	336.48
Chamaeza ruficauda	-51.913366	-29.050355	Rio Grande do Sul	Vespasiano Corrêa--Ferrovia do Trigo	2013	8	OBS642027611	wint	311.74
Chamaeza ruficauda	-52.285337	-29.182645	Rio Grande do Sul	BR-Rio Grande do Sul-Progresso-Unnamed Road - -29,183x-52,285	2017	3	OBS479017612	fall	289.55
Chamaeza ruficauda	-52.19686	-29.272746	Rio Grande do Sul	Tamanduá	2018	7	OBS641833958	wint	423.33
Chamaeza ruficauda	-50.816667	-29.366667	Rio Grande do Sul	Canela; Morro Pelado	1978	1	6aa29b8f-7ff7-4e07-ad95-19dc23669167	sum	814.48
Chamaeza ruficauda	-50.393583	-29.432006	Rio Grande do Sul	FLONA de São Francisco de Paula, Rio Grande do Sul, BR (-29,432, -50,394)	2018	11	OBS681843345	spri	852.41
Chamaeza ruficauda	-50.173787	-29.480109	Rio Grande do Sul	Pró-Mata	2014	11	OBS281998539	spri	690.73
Chamaeza ruficauda	-50.174809	-29.480994	Rio Grande do Sul	CPCN Pró Mata PUCRS	2018	2	OBS579889054	sum	690.73
Chamaeza ruficauda	-50.174135	-29.48111	Rio Grande do Sul	95400, São Francisco de Paula BR-RS (-29,4811,-50,1741)	2017	9	OBS539582054	spri	690.73
Chamaeza ruficauda	-50.212927	-29.486154	Rio Grande do Sul	São Francisco de Paula--CPCN Pro Mata (Near Entrance), PUCRS	2017	10	OBS540773785	spri	870.98
Chamaeza ruficauda	-50.336491	-29.496353	Rio Grande do Sul	Pró-Mata	2018	4	OBS613295601	fall	603.23
Chamaeza ruficauda	-50.324	-29.4986	south	Maquine- Serra do Umbu- RS			LGEMA18849
Drymophila rubricollis	-43.972132	-19.934455	Minas Gerais	Santa Bárbara	2018	10	OBS663907174	spri	1100
Drymophila rubricollis	-44.120935	-19.954632	Minas Gerais	PARNA Serra do Gandarela/Santa Bárbara	2016	10	OBS437956416	spri	998
Drymophila rubricollis	-43.672233	-20.04655	Minas Gerais	BR-Minas Gerais-Santa Bárbara-Unnamed Road - -20,047x-43,672	2017	3	OBS478688606	fall	1352.71
Drymophila rubricollis	-43.674474	-20.053522	Minas Gerais	BR-Minas Gerais-Santa Bárbara - -20,054x-43,674 - 13 de mai de 2017 17:49	2017	5	OBS498960250	fall	1352.71
Drymophila rubricollis	-43.674662	-20.054818	Minas Gerais	BR-Minas Gerais-Santa Bárbara - -20,055x-43,675 - 13 de mai de 2017 17:50	2017	5	OBS498968145	fall	1352.71
Drymophila rubricollis	-43.671975	-20.056259	Minas Gerais	BR-Minas Gerais-Santa Bárbara - -20,056x-43,672 - 13 de mai de 2017 17:50	2017	5	OBS500151915	fall	1352.71
Drymophila rubricollis	-43.670735	-20.056281	Minas Gerais	BR-Minas Gerais-Santa Bárbara - -20,056x-43,671 - 13 de mai de 2017 17:50	2017	5	OBS499244589	fall	1352.71
Drymophila rubricollis	-43.671839	-20.060578	Minas Gerais	Parque Nacional da Serra do Gandarela - Santa Bárbara	2018	9	OBS660172102	spri	1352.71
Drymophila rubricollis	-43.53	-20.26	NA	Brazil:Minas Gerais, Ouro Preto, Vertente SW da Serra do Batatal	2008	3	KM896317	fall	1239.1
Drymophila rubricollis	-43.5333	-20.2608	Minas Gerais	Ouro Preto, Vertente SW da Serra do Batatal	2008	3	BBB735-13	fall	1239.1
Drymophila rubricollis	-43.510803	-20.434371	Minas Gerais	PE do Itacolomi	2016	5	OBS402705581	fall	1320.48
Drymophila rubricollis	-44.178	-21.999	Minas Gerais	Bom Jardim ZA7 XRTE	2018	12	OBS708355172	sum	1282.84
Drymophila rubricollis	-42.564468	-22.227455	Rio de Janeiro	Pico de Caledonia trip	2010	3	OBS461484541	fall	1046.32
Drymophila rubricollis	-42.5143	-22.2459	Rio de Janeiro	Maca� da Cima (near Nova Friburgo)	2012	10	OBS260725233	spri	976.61
Drymophila rubricollis	-42.53	-22.27	Rj	Fazenda Campestre, Campestre, Nova Friburgo	NA	NA	Br:MNRJ:Aves:35172	NA	984.23
Drymophila rubricollis	-43.088	-22.3092	Rio de Janeiro	Pousada Paraíso	2017	5	OBS506169687	fall	1009.15
Drymophila rubricollis	-42.497692	-22.309444	Rio de Janeiro	Itororo	2015	9	OBS346746375	spri	1095.03
Drymophila rubricollis	-42.498851	-22.309505	Rio de Janeiro	Brazil-Itororo Eco Lodge	2016	5	OBS669172903	fall	1095.03
Drymophila rubricollis	-42.522854	-22.309929	Rio de Janeiro	Nova Friburgo	2005	8	OBS497828798	wint	1029.33
Drymophila rubricollis	-42.49676	-22.310296	Rio de Janeiro	Itororo Eco Lodge	2018	9	OBS654982802	spri	1095.03
Drymophila rubricollis	-42.497763	-22.31094	Rio de Janeiro	NA	2018	10	18273819	spri	1095.03
Drymophila rubricollis	-44.482886	-22.315569	Rio de Janeiro	PE Pedra Selada--Trilha do Carvoeiro	2015	2	OBS302306653	sum	1063.88
Drymophila rubricollis	-44.51775	-22.329847	Rio de Janeiro	Fazenda Lajinha--Trilha dos Paulistas	2015	2	OBS302307534	sum	1098.12
Drymophila rubricollis	-44.716667	-22.333333	Minas Gerais	Itatiaia National Park	1987	10	e7834ed9-1175-4fd8-8222-778f4039505b	spri	1884.61
Drymophila rubricollis	-42.584816	-22.342365	Rio de Janeiro	Estrada ao Pico da Caledônia	2018	12	OBS689128773	sum	1621.82
Drymophila rubricollis	-42.558373	-22.344507	Rio de Janeiro	Torres SBT Road, Caledonia	2017	10	OBS596741582	spri	1438.41
Drymophila rubricollis	-42.58484	-22.351568	Rio de Janeiro	Pico da Caledônia	2010	3	OBS341690859	fall	1621.82
Drymophila rubricollis	-42.479216	-22.3544	Rio de Janeiro	Brazil, Port Azul, Macae de Cima, 25 November 2013	2013	11	OBS526873814	spri	1230.16
Drymophila rubricollis	-42.529707	-22.358331	Rio de Janeiro	Serra dos Tucanos--Trilho Theodoro	2014	12	OBS286940422	sum	1192.65
Drymophila rubricollis	-44.7334	-22.3667	NA	Itatiaia National Park - Agulhas Negras road	1998	12	10339@XC	sum	1919.23
Drymophila rubricollis	-44.756815	-22.373522	Minas Gerais	PN do Itatiaia--Agulhas Negras Road (MG and RJ; 1700-2400m)	2013	11	OBS487926949	spri	1771.76
Drymophila rubricollis	-42.49221	-22.37579	Rio de Janeiro	Macaé de Cima	2018	7	OBS639749117	wint	1172.92
Drymophila rubricollis	-42.557208	-22.375929	Rio de Janeiro	Serra dos Tucanos--Trilho Cedae	2010	8	OBS301203482	wint	1317.87
Drymophila rubricollis	-42.555932	-22.377001	Rio de Janeiro	Theodora Trail	2016	9	OBS444987115	spri	1098.45
Drymophila rubricollis	-42.483292	-22.37709	Rio de Janeiro	Rua Hans Garlip (-22.377x-42.483)	2016	9	OBS441428696	spri	1079.68
Drymophila rubricollis	-42.5509	-22.38	Rio de Janeiro	Bamboo Trail [Trilho Bamboo] ca 10 km S. from Nova Friburgo	2012	11	OBS260724811	spri	1250.66
Drymophila rubricollis	-42.550886	-22.38	Rio de Janeiro	Serra dos Tucanos--Trilho Bamboo	2014	3	OBS244756733	fall	1250.66
Drymophila rubricollis	-44.63	-22.38	NA	Itatiaia NP, RJ	2005	5	5969@XC	fall	2273.08
Drymophila rubricollis	-42.481962	-22.381488	Rio de Janeiro	Macae de Cima	2011	10	OBS493473631	spri	1079.68
Drymophila rubricollis	-44.570656	-22.383254	Rio de Janeiro	RPPN Santo Antônio--Trilha Divisor de Águas	2015	7	OBS329954830	wint	1178.42
Drymophila rubricollis	-42.501	-22.394	NA	Macaé de Cima, Nova Friburgo, RJ	2015	9	357479@XC	spri	1156.27
Drymophila rubricollis	-44.6667	-22.4001	NA	Itatiaia National Park. Rio Maromba trail	1998	6	79982@XC	wint	2124.23
Drymophila rubricollis	-42.594389	-22.40306	Rio de Janeiro	Cedae Trail	2012	9	OBS164258670	spri	766.86
Drymophila rubricollis	-44.597005	-22.403926	Rio de Janeiro	Itatiaia NP	2005	7	OBS708750511	wint	1617.15
Drymophila rubricollis	-42.465611	-22.406111	Rio de Janeiro	Vale das Taquaras	2012	10	OBS703405892	spri	1101.82
Drymophila rubricollis	-42.464882	-22.406262	Rio de Janeiro	Vale das Taquaras Lodge and immediate environs	2012	9	OBS272452876	spri	1101.82
Drymophila rubricollis	-44.624233	-22.406585	Rio de Janeiro	PN do Itatiaia--área geral (Partes Baixa e Alta)	2017	3	OBS471995892	fall	2030.92
Drymophila rubricollis	-44.583333	-22.416667	NA	Itatiaia National Park, Rio de Janeiro	2004	7	222550@XC	wint	1358.23
Drymophila rubricollis	-42.9834	-22.4167	NA	Teresopolis. Alto da Posse	2001	3	78740@XC	fall	1021.13
Drymophila rubricollis	-44.6001	-22.4167	NA	Itatiaia NP, Tres Picos trail, RJ	2007	3	11695@XC	fall	1451.8
Drymophila rubricollis	-44.649475	-22.416804	Rio de Janeiro	Itatiaia NP	2003	10	OBS578004600	spri	1655.86
Drymophila rubricollis	-45.375728	-22.426078	Minas Gerais	Unnamed Road, Minas Gerais, BR (-22,426, -45,376)	2018	2	OBS579599378	sum	1306.16
Drymophila rubricollis	-45.40233	-22.426929	Minas Gerais	-22,427x-45,402 - 24 de fev de 2017 03:59	2017	2	OBS470319679	sum	1086.44
Drymophila rubricollis	-45.376364	-22.427021	Minas Gerais	BR-Minas Gerais-Itajubá - -22,427x-45,376 - 26/06/2016 21:18	2016	6	OBS414351208	wint	1306.16
Drymophila rubricollis	-44.61993	-22.42904	Rio de Janeiro	PN do Itatiaia--Piscina do Maromba Trail	2015	6	OBS328224214	wint	1451.8
Drymophila rubricollis	-42.98	-22.43	Rj	Fazenda Boa Fé, Estrada Rio - Teresópolis	NA	NA	Br:MNRJ:Aves:28092	NA	1021.13
Drymophila rubricollis	-44.61227	-22.43007	Rio de Janeiro	Brazil - Itataia NP	2012	12	OBS174907415	sum	1451.8
Drymophila rubricollis	-44.614956	-22.431925	NA	Itatiaia Parque Nacional (Agulhas Negras area), Hotel do Ypé und Umgebung	2015	3	NA	fall	1451.8
Drymophila rubricollis	-44.615079	-22.431983	Rio de Janeiro	PN de Itatiaia--Hotel do Ypê	2014	7	OBS456207020	wint	1451.8
Drymophila rubricollis	-44.615204	-22.432516	Rio de Janeiro	Itatiaia	2015	6	OBS331514819	wint	1451.8
Drymophila rubricollis	-44.60912	-22.43597	Rio de Janeiro	PN de Itatiaia -- Trilha dos TrÃªs Picos	2015	6	OBS328224623	wint	1046.57
Drymophila rubricollis	-44.609116	-22.435974	Rio de Janeiro	PN do Itatiaia--Trilha dos Três Picos	2018	11	OBS674393302	spri	1046.57
Drymophila rubricollis	-44.608379	-22.438731	Rio de Janeiro	Hotel Simone trails	2018	11	OBS672860609	spri	1046.57
Drymophila rubricollis	-44.597282	-22.439591	Rio de Janeiro	PN do Itatiaia--Hotel Simon	2009	9	OBS704666159	spri	957.69
Drymophila rubricollis	-42.99	-22.44	NA	Rio de Janeiro; Serra do Orgaos NP	2008	11	350301@XC	spri	1069.84
Drymophila rubricollis	-44.608137	-22.44078	Rio de Janeiro	(-22.4408,-44.6081) Marombo Falls - Itatiaia NP	2018	10	OBS698887401	spri	1046.57
Drymophila rubricollis	-44.606488	-22.440939	Rio de Janeiro	PN Itatiaia about 1000m alt.	2013	8	OBS233343795	wint	1046.57
Drymophila rubricollis	-42.922507	-22.440983	Rio de Janeiro	PE Três Picos--Jacarandá	2016	2	OBS371267065	sum	1001.38
Drymophila rubricollis	-44.609921	-22.444232	Rio de Janeiro	Itatiaia trails	1990	8	OBS572561939	wint	1046.57
Drymophila rubricollis	-44.611037	-22.444906	Rio de Janeiro	PN do Itatiaia--Parte Baixa (Hotéis Ype, Donati, Simon; 400-800m)	2017	5	OBS505811059	fall	1046.57
Drymophila rubricollis	-42.95081	-22.447759	Rio de Janeiro	PETP - Vale da Revolta	2016	5	OBS408296427	fall	982.96
Drymophila rubricollis	-42.9507	-22.4479	NA	Vale da Revolta, Teresópolis, Rio de Janeiro	2016	5	318806@XC	fall	982.96
Drymophila rubricollis	-43.01	-22.448	NA	Serra dos Órgãos National Park - RJ	2017	1	352153@XC	sum	1412.77
Drymophila rubricollis	-43.0026	-22.4503	NA	Teresópolis, Rio de Janeiro	2017	10	392033@XC	spri	1412.77
Drymophila rubricollis	-43.001637	-22.451316	Rio de Janeiro	Serra dos Orgaos-Upper	2017	10	OBS545963509	spri	1412.77
Drymophila rubricollis	-44.579773	-22.451649	Rio de Janeiro	Brazil - Itachiaia NP	1999	7	OBS47960756	wint	957.69
Drymophila rubricollis	-44.588377	-22.456606	Rio de Janeiro	Itatiaia National Park: Tres Picos trail, RJ	2003	11	OBS646871890	spri	651.57
Drymophila rubricollis	-44.595199	-22.461542	Rio de Janeiro	BR-Rio de Janeiro-Itatiaia-4551 Rua Wanderbilt Duarte de Barros - -22,462x-44,595	2017	2	OBS463011523	sum	651.57
Drymophila rubricollis	-44.592305	-22.46293	Rio de Janeiro	PN Itatiaia	2018	12	OBS690877400	sum	651.57
Drymophila rubricollis	-43.001277	-22.466333	Rio de Janeiro	Parnaso	2015	10	OBS359242402	spri	1202.7
Drymophila rubricollis	-43.01	-22.4667	NA	Serra dos Orgaos National Park. Teresopolis	2015	11	288583@XC	spri	1202.7
Drymophila rubricollis	-43.000059	-22.471875	Rio de Janeiro	PN Serra dos Orgaos	2018	1	OBS566690941	sum	1202.7
Drymophila rubricollis	-45.375484	-22.478525	Minas Gerais	Estrada de acesso ao Pico dos Marins -22,479x-45,375 - 29 de dez de 2016 05:05	2016	12	OBS452791602	sum	960.09
Drymophila rubricollis	-43.269142	-22.482658	Rio de Janeiro	Rocio	2017	5	OBS499721300	fall	1163.85
Drymophila rubricollis	-43.2638	-22.4861	Rio de Janeiro	Reserva Biológica do Tinguá	2015	1	OBS444361361	sum	1163.85
Drymophila rubricollis	-45.309404	-22.502901	Minas Gerais	Delfim Moreira, Minas Gerais, BR (-22,503, -45,309)	2017	8	OBS526155423	wint	1350
Drymophila rubricollis	-45.301567	-22.505143	Minas Gerais	BR-Minas Gerais-Delfim Moreira Estrada Barreira - -22,505x-45,302 - 23 de abr de 2017 05:20	2017	4	OBS495338940	fall	1340.84
Drymophila rubricollis	-45.294515	-22.50688	Minas Gerais	MG-350, Minas Gerais, BR (-22,507, -45,295)	2018	2	OBS581995427	sum	1340.84
Drymophila rubricollis	-45.293951	-22.506995	Minas Gerais	BR-Minas Gerais-Delfim-Estrada Pico Dos Marins Moreira - -22,507x-45,294 - 26 de mar de 2017 04:39	2018	5	OBS612120471	fall	1340.84
Drymophila rubricollis	-45.143969	-22.50797	São Paulo	Trilha Para Morro Do Careca -- Marmelópolis-- Mg.	2018	9	OBS655189672	spri	1653.11
Drymophila rubricollis	-45.149171	-22.508715	São Paulo	BR-São Paulo-Piquete - -22,509x-45,149 - 22 de jul de 2017 06:50	2017	7	OBS520851685	wint	1653.11
Drymophila rubricollis	-45.285581	-22.514155	Minas Gerais	BR-Minas Gerais-Delfim Moreira - -22,514x-45,286 - 28/09/2016 08:37	2016	9	OBS432745184	spri	1285.94
Drymophila rubricollis	-45.280202	-22.521239	Minas Gerais	Minas Gerais, BR (-22,521, -45,28)	2018	2	OBS573332955	sum	1296.76
Drymophila rubricollis	-45.281521	-22.52214	Minas Gerais	BR-Minas Gerais-Delfim Moreira - -22,522x-45,282 - 18 de jul de 2017 09:00	2017	7	OBS520188860	wint	1296.76
Drymophila rubricollis	-45.281696	-22.523481	Minas Gerais	Estrada Bartira-22,523x-45,282 - 2 de jun de 2017 07:09	2018	5	OBS619319641	fall	1296.76
Drymophila rubricollis	-45.282589	-22.523847	Minas Gerais	BR-Minas Gerais-Delfim Moreira-Unnamed Rd - -22,524x-45,283	2018	1	OBS568400735	sum	1285.94
Drymophila rubricollis	-45.291695	-22.524985	Minas Gerais	BR-Minas Gerais-Delfim Moreira - Fazenda Bartira-22,525x-45,292 - 18 de jun de 2017 06:29	2017	6	OBS512152942	wint	1285.94
Drymophila rubricollis	-45.283374	-22.525702	Minas Gerais	BR-Minas Gerais-Delfim Moreira - -22,526x-45,283 - 11/09/2016 21:57	2016	9	OBS429280686	spri	1285.94
Drymophila rubricollis	-45.263726	-22.534092	Minas Gerais	Delfim Moreira -- MG-350 - -22,5341x-45,2637	2018	2	OBS579430668	sum	1424
Drymophila rubricollis	-45.287359	-22.538043	Minas Gerais	Delfim Moreira—Fazenda Bartira	2018	9	OBS661796621	spri	1415.43
Drymophila rubricollis	-45.366077	-22.538209	Minas Gerais	BR-Minas Gerais-Wenceslau Braz-126-656 Rodovia Juscelino Kubitscheck de Oliveira - -22,538x-45,366	2017	5	OBS505757232	fall	1218.08
Drymophila rubricollis	-45.232507	-22.540341	Minas Gerais	Estrada De Acesso Ao Pico Dos Marins -- Delfim Moreira	2018	9	OBS665493507	spri	1453.31
Drymophila rubricollis	-45.179165	-22.541663	Minas Gerais	Delfim Moreira--Estrada para o Pico dos Marins	2018	4	OBS604739615	fall	1487.37
Drymophila rubricollis	-45.229579	-22.568917	Minas Gerais	Piquete -- Trilha Do Pico Do Ataque.	2018	4	OBS604164210	fall	1401.49
Drymophila rubricollis	-45.226	-22.569	north	Brasil: SP: Piquete- Trilha do ataque- pista de voo			LGEMA19541
Drymophila rubricollis	-45.226	-22.569	north	Brasil: SP: Piquete- Trilha do ataque- pista de voo			LGEMA19539
Drymophila rubricollis	-45.226	-22.569	north	Brasil: SP: Piquete- Trilha do ataque- pista de voo			LGEMA19531
Drymophila rubricollis	-45.225358	-22.569262	São Paulo	Piquete--Pico do Ataque	2017	1	OBS459794357	sum	1401.49
Drymophila rubricollis	-45.250094	-22.574376	Minas Gerais	Estrada Barreira- Fazenda Da Onça. (-22,574, -45,25)	2017	9	OBS535475777	spri	1589.05
Drymophila rubricollis	-45.260823	-22.57508	Minas Gerais	BR-Minas Gerais-Delfim Moreira-Unnamed Road - -22,575x-45,261	2016	9	OBS430817336	spri	1826.39
Drymophila rubricollis	-45.481944	-22.689444	São Paulo	PE Campos do Jordão (Horto Florestal)	2016	5	OBS407427808	fall	1538.59
Drymophila rubricollis	-44.6327	-22.694	north	Sao Jose do Barreiro- Entorno do PARNA da Serra da north- SP			LGEMA18794
Drymophila rubricollis	-44.6327	-22.694	north	Sao Jose do Barreiro- Entorno do PARNA da Serra da north- SP			LGEMA18802
Drymophila rubricollis	-44.619593	-22.717306	São Paulo	São José do Barreiro -- Pousada Campos da Bocaina	2015	5	OBS322870176	fall	1646.39
Drymophila rubricollis	-45.414219	-22.717943	São Paulo	Estrada das Pedrinhas--Até pousada Sta. Maria da Serra	2018	5	OBS617575522	fall	1686.23
Drymophila rubricollis	-44.614899	-22.736117	São Paulo	São José do Barreiro--PN Serra da Bocaina	2018	11	OBS673829600	spri	1580.23
Drymophila rubricollis	-44.75	-22.75	São Paulo	Serra da Bocaina, Vale do Rio Vermelho	1998	11	f84add55-a3ef-497d-93d3-050e43eeac51	spri	1784.67
Drymophila rubricollis	-44.390473	-22.776419	São Paulo	Bananal SP	2016	9	OBS429345001	spri	1217.48
Drymophila rubricollis	-44.3868	-22.7806	north	Bananal- E.E. Bananal- SP			LGEMA18636
Drymophila rubricollis	-44.381376	-22.788445	São Paulo	Fazenda Encontro - BR-São Paulo-Bananal - -22,788x-44,381 - 31/12/2016 20:54	2016	12	OBS453085457	sum	1347.72
Drymophila rubricollis	-45.666861	-22.825238	São Paulo	Santo Antônio do Pinhal--área geral	2017	7	OBS666974660	wint	1135.59
Drymophila rubricollis	-45.872453	-22.875669	São Paulo	São Francisco	2017	6	OBS514981064	wint	1390.34
Drymophila rubricollis	-45.969522	-22.878271	São Paulo	São Francisco Xavier--Serra dos Poncianos e trilhas	2018	9	OBS656164471	spri	1513.72
Drymophila rubricollis	-45.66786	-22.878487	São Paulo	Monteiro Lobato	2018	12	OBS689692199	sum	1252.67
Drymophila rubricollis	-45.866096	-22.886119	São Paulo	São Francisco Xavier--Estrada do Rio Manso	2018	12	OBS686794412	sum	1390.34
Drymophila rubricollis	-45.686039	-22.887503	São Paulo	Hotel Harmonia	2016	7	OBS619450404	wint	1284.55
Drymophila rubricollis	-45.980847	-22.907252	São Paulo	Estrada dos Ferreiras, São Paulo, Sentido Trilha Do MiranteBR (-22,907, -45,981)	2018	3	OBS595859424	fall	916.21
Drymophila rubricollis	-46.018005	-23.101151	São Paulo	São José dos Campos--Sítio Bicudinho	2015	6	OBS326262860	wint	696.74
Drymophila rubricollis	-44.82121	-23.151322	Rio de Janeiro	Estrada Da Pedra Da Macela, Rio de Janeiro, BR (-23,151, -44,821)	2018	9	OBS659131000	spri	1523.56
Drymophila rubricollis	-44.821473	-23.153105	Rio de Janeiro	Trilha Dos 7 Degraus	2018	7	OBS639757612	wint	1523.56
Drymophila rubricollis	-44.833643	-23.172283	Rio de Janeiro	BR-Rio de Janeiro-Paraty-15555-15649 Rodovia Parati-Cunha - -23,172x-44,834	2016	11	OBS443813155	spri	1346.06
Drymophila rubricollis	-44.83233	-23.175714	Rio de Janeiro	Estrada Paraty-Cunha (RJ-165)	2016	2	OBS370901014	sum	1346.06
Drymophila rubricollis	-44.838295	-23.19224	Rio de Janeiro	P8-1300-RJ165	2016	11	OBS449059777	spri	1075.37
Drymophila rubricollis	-44.846629	-23.198428	Rio de Janeiro	P4-1100-RJ165	2016	11	OBS449059295	spri	1311.01
Drymophila rubricollis	-44.833623	-23.199885	Rio de Janeiro	BR-Rio de Janeiro-Paraty-8769-9993 Rodovia Parati-Cunha - -23,2x-44,834	2016	11	OBS443814847	spri	1075.37
Drymophila rubricollis	-45.023265	-23.238897	São Paulo	PE Serra do Mar--Núcleo Cunha-Indaiá	2017	1	OBS461746347	sum	1232.71
Drymophila rubricollis	-45.164696	-23.319193	São Paulo	Reserva Guainumbi	2016	4	OBS658104292	fall	1007.88
Drymophila rubricollis	-45.163913	-23.319735	São Paulo	Pousada Oikos (Josiél Briet)	2018	1	OBS571518532	sum	1007.88
Drymophila rubricollis	-45.1329	-23.3248	NA	Serra do Mar State Park. Santa Virgínia	2001	8	319517@XC	wint	1018.66
Drymophila rubricollis	-45.1566	-23.3309	NA	São Luiz do Paraitinga, São Paulo	2011	11	118498@XC	spri	1007.88
Drymophila rubricollis	-45.145929	-23.335638	São Paulo	Parque Estadual da Serra do Mar - Núcleo Sta Virgínia/Pousada Oikos.	2018	11	OBS674330181	spri	1018.66
Drymophila rubricollis	-45.133384	-23.351244	São Paulo	Parque Nacional Serra do Mar Núcleo Santa Virginia	2010	11	OBS180817600	spri	971.22
Drymophila rubricollis	-45.129824	-23.353788	São Paulo	Parque Estadual da Serra do Mar - Núcleo Santa Virgínia	2017	11	OBS549120538	spri	971.22
Drymophila rubricollis	-45.144196	-23.354839	São Paulo	ubatuba	2011	10	OBS207482221	spri	971.22
Drymophila rubricollis	-45.104885	-23.354864	São Paulo	PE Serra do Mar--Núcleo Santa Virgínia	2018	2	OBS578546451	sum	959.64
Drymophila rubricollis	-51.250577	-23.44679	Paraná	Parque Estadual Mata dos Godoy	2016	5	OBS658105072	fall	577.4
Drymophila rubricollis	-45.845598	-23.533139	São Paulo	Museu da Energia Usina de Salesópolis	2018	3	OBS587443914	fall	853.31
Drymophila rubricollis	-45.848951	-23.53578	São Paulo	Salesópolis--área geral	2018	6	OBS634076961	wint	847.2
Drymophila rubricollis	-45.8319	-23.5567	NA	Salesópolis, São Paulo	2017	8	388537@XC	wint	911.25
Drymophila rubricollis	-45.840729	-23.558834	São Paulo	BR-São Paulo-Salesópolis-Unnamed Road - -23,559x-45,841	2016	7	OBS418239325	wint	885.74
Drymophila rubricollis	-45.833597	-23.563932	São Paulo	Estrada	2017	10	OBS540058428	spri	885.74
Drymophila rubricollis	-45.837396	-23.564577	São Paulo	Usina Parque / Museu da Energia de Salesópolis	2017	2	OBS464888594	sum	885.74
Drymophila rubricollis	-45.837263	-23.564983	São Paulo	Salesópolis	2016	2	OBS377211106	sum	885.74
Drymophila rubricollis	-45.82403	-23.57436	São Paulo	Salesópolis -- Museo da Energia	2017	3	OBS488713734	fall	919.2
Drymophila rubricollis	-45.828261	-23.58125	São Paulo	Bamboo stand	2017	5	OBS504661536	fall	919.2
Drymophila rubricollis	-45.813251	-23.581326	São Paulo	(-23,5813,-45,8133)	2018	6	OBS628160340	wint	919.2
Drymophila rubricollis	-45.695233	-23.631056	São Paulo	BR-São Paulo-Paraibuna-Unnamed Road - -23,631x-45,695	2016	11	OBS494088853	spri	1077.42
Drymophila rubricollis	-46.640977	-23.928127	São Paulo	APA Capivari-Monos . São Paulo-sp--	2016	1	OBS365942887	sum	788.51
Drymophila rubricollis	-47.561188	-24.00366	São Paulo	Trilha dos Tucanos	2016	4	OBS390821830	fall	782.55
Drymophila rubricollis	-50.759924	-24.009551	Paraná	84350, Ortigueira BR-PR (-24,0096,-50,7599)	2017	6	OBS512839593	wint	567.46
Drymophila rubricollis	-50.759648	-24.009798	Paraná	Mococa, Ortigueira-PR	2015	7	OBS678331201	wint	567.46
Drymophila rubricollis	-47.973733	-24.143151	São Paulo	Carlos Botelho State Park	2002	11	OBS345537416	spri	754.09
Drymophila rubricollis	-48.40595	-24.16468	São Paulo	PE Intervales--Estrada de acesso	2018	10	OBS670702603	spri	849.44
Drymophila rubricollis	-48.47008	-24.224204	São Paulo	Horical	2017	6	OBS514504716	wint	900.68
Drymophila rubricollis	-48.38344	-24.24422	São Paulo	Ribeirão Grande--Paraíso Eco Lodge	2018	11	OBS678316135	spri	861.42
Drymophila rubricollis	-48.415959	-24.256895	São Paulo	Parque Intervales Ribeirão Grande SP	2018	5	OBS620584470	fall	898.73
Drymophila rubricollis	-48.444989	-24.25924	São Paulo	-24.2592x-48.4450 - Oct 30, 2016, 9:02 AM	2016	10	OBS439488618	spri	925.81
Drymophila rubricollis	-48.4073	-24.2601	NA	PE Intervales, Ribeirao Grande, São Paulo	2018	9	435688@XC	spri	873.05
Drymophila rubricollis	-48.417537	-24.264547	São Paulo	Intervales Iporanga SP	2017	7	OBS614814828	wint	873.05
Drymophila rubricollis	-48.413287	-24.265812	São Paulo	(-24.2658,-48.4133)	2018	10	OBS669718466	spri	873.05
Drymophila rubricollis	-48.412494	-24.26662	São Paulo	Intervales	2003	10	OBS578005885	spri	873.05
Drymophila rubricollis	-48.3834	-24.2667	NA	Parque Estadual Intervales. Barra Grande	2002	8	247598@XC	wint	864.78
Drymophila rubricollis	-48.4167	-24.2667	NA	Intervales State Park, Sao Paolo	2014	9	200794@XC	spri	873.05
Drymophila rubricollis	-48.416231	-24.267058	São Paulo	Intervales - Ribeirão Grande - SP	2017	11	OBS549948801	spri	873.05
Drymophila rubricollis	-48.409718	-24.267171	São Paulo	Intervales	2018	12	OBS686469769	sum	873.05
Drymophila rubricollis	-48.409262	-24.267632	São Paulo	Unknown Location - (-24.268, -48.409)	2018	1	OBS573119716	sum	873.05
Drymophila rubricollis	-48.409459	-24.267839	São Paulo	PE Intervales--Park Guesthouse & vicinity	2018	8	OBS646588720	wint	873.05
Drymophila rubricollis	-48.40559	-24.267936	São Paulo	Parque Estadual Intervales	2016	1	OBS370604674	sum	862.27
Drymophila rubricollis	-48.412757	-24.26821	São Paulo	PE Intervales	2018	1	OBS571310130	sum	873.05
Drymophila rubricollis	-48.41	-24.2701	São Paulo	Parque Estadual Intervales	2016	7	OBS417762728	wint	873.05
Drymophila rubricollis	-50.5306	-24.2783	NA	Monte Alegre, Telêmaco Borba, Paraná	2013	2	325874@XC	sum	799.54
Drymophila rubricollis	-48.421815	-24.281005	São Paulo	NA	2018	10	17998809	spri	795.84
Drymophila rubricollis	-48.4334	-24.2834	NA	Intervales State Park. Carmo road	2003	2	80162@XC	sum	862.48
Drymophila rubricollis	-48.422287	-24.283529	São Paulo	Intervales PE, Carmo Rd.	2007	8	OBS129153498	wint	795.84
Drymophila rubricollis	-48.41807	-24.30127	São Paulo	Brazil - Intervales - Carmo Rd	2012	12	OBS174907102	sum	717.66
Drymophila rubricollis	-48.273625	-24.308774	São Paulo	Parque Estadual Intervales	2018	5	OBS614839475	fall	616.53
Drymophila rubricollis	-48.273593	-24.308774	São Paulo	Parque Intervales Ribeirão Grade SP	2018	5	OBS614199611	fall	616.53
Drymophila rubricollis	-48.416667	-24.333333	NA	Intervales National Park, Sao Paulo	2004	8	222555@XC	wint	713.22
Drymophila rubricollis	-48.640369	-24.397878	São Paulo	Núcleo Caboclos -- PETAR	2017	3	OBS479459334	fall	918.88
Drymophila rubricollis	-48.584843	-24.434722	São Paulo	18330-000, Iporanga BR-SP (-24,4347,-48,5848)	2018	9	OBS666076937	spri	803.93
Drymophila rubricollis	-54.633333	-24.466667	Canindeyú	Estancia Itabó, Canindeyú (Alto Paraná)	1992	8	OBS275394817	wint	381.47
Drymophila rubricollis	-48.9936	-24.509	south	Barra do Chapeu- SP			LGEMA18425
Drymophila rubricollis	-48.716657	-24.542968	São Paulo	Nucleo de Santana	2004	4	OBS164896728	fall	640.79
Drymophila rubricollis	-51.601035	-24.546171	Paraná	cachoeira dos indios	2016	3	OBS380580530	fall	802.42
Drymophila rubricollis	-48.722	-24.567	São Paulo	Mirante da Estrada do Lageado	2018	10	OBS666426206	spri	618.79
Drymophila rubricollis	-50.250556	-24.588611	Paraná	Sítio Curucaca	2006	2	OBS428490094	sum	1021.65
Drymophila rubricollis	-52.147551	-24.70442	Paraná	Mato Rico	2014	9	OBS271866840	spri	781.4
Drymophila rubricollis	-49.100251	-24.716244	Paraná	Paraná, BR (-24,716, -49,1)	2018	7	OBS645659793	wint	572.43
Drymophila rubricollis	-48.2603	-24.8789	São Paulo	Parque Estadual do Rio Turvo - Mirante do Aleixo	2017	5	OBS499645093	fall	773.86
Drymophila rubricollis	-48.8251	-25.1215	south	Quatro Barras- Morro do Capivari- PR			LGEMA18517
Drymophila rubricollis	-48.8251	-25.1215	south	Quatro Barras- Morro do Capivari- PR			LGEMA18547
Drymophila rubricollis	-48.944991	-25.302797	Paraná	100 Rodovia Régis Bittencourt, Paraná, BR (-25,303, -48,945)	2018	10	OBS667226209	spri	864.23
Drymophila rubricollis	-48.941879	-25.309036	Paraná	Rodovia da Graciosa, Paraná, BR (-25,309, -48,942)	2018	5	OBS612446022	fall	864.23
Drymophila rubricollis	-48.977373	-25.31474	Paraná	Forest near Curitiba	2015	11	OBS420726396	spri	862.96
Drymophila rubricollis	-48.926849	-25.328625	NA	Corvo-Straße zwischen Quattro Barras und Straße PR-410	2015	3	NA	fall	924.94
Drymophila rubricollis	-48.913786	-25.331142	Paraná	Parana, Top of Estrada Graciosa	2003	12	OBS136088709	sum	924.94
Drymophila rubricollis	-48.9001	-25.3334	NA	Estrada da Graciosa, Paraná state	2002	7	247602@XC	wint	830.22
Drymophila rubricollis	-48.907727	-25.333925	Paraná	83420, Quatro Barras BR-PR (-25.3339,-48.9077)	2018	3	OBS593785842	fall	830.22
Drymophila rubricollis	-48.913552	-25.337227	Paraná	Estrada do Corvo	2018	5	OBS613395049	fall	1061.48
Drymophila rubricollis	-48.9139	-25.3374	south	Quatro Barras- Estrada do Corvo- PR			LGEMA18668
Drymophila rubricollis	-48.91824	-25.339606	Paraná	Estrada do Corvo -Quatro Barras	2018	8	OBS651144255	wint	1061.48
Drymophila rubricollis	-50.650941	-25.470922	Paraná	Irati--área geral	2018	11	OBS678021924	spri	882.23
Drymophila rubricollis	-54.5854	-25.5163	NA	Foz do Iguaçu, Foz do Iguaçu, Paraná	2017	9	414935@XC	spri	185.57
Drymophila rubricollis	-54.140131	-25.538298	Misiones	Surucuá Reserva & Ecolodge	2012	1	OBS528646055	sum	228.09
Drymophila rubricollis	-49.894516	-25.545539	Paraná	Porto Amazonas	2018	9	OBS655200352	spri	828.27
Drymophila rubricollis	-49.883439	-25.549421	Paraná	Porto Amazonas	2018	9	OBS654881009	spri	828.27
Drymophila rubricollis	-49.058475	-25.566219	Paraná	Várzea na Estrada do Curralinho	2017	6	OBS511533636	wint	927.54
Drymophila rubricollis	-54.581305	-25.584063	Paraná	Foz do Iguazu and Parque Provincial Urugua-i, Argentina	2006	10	OBS55048707	spri	167.82
Drymophila rubricollis	-48.955722	-25.585569	Paraná	Chácara Dona Keiko	2018	6	OBS635258043	wint	901.25
Drymophila rubricollis	-48.919373	-25.588124	Paraná	Morretes--Alto BR 277	2017	10	OBS542215884	spri	844.73
Drymophila rubricollis	-54.071617	-25.588898	Misiones	Yacutinga Lodge	2001	4	OBS227126558	fall	232.25
Drymophila rubricollis	-48.947177	-25.599224	Paraná	-25,599x-48,947 - 23 de abr de 2017 11:26	2017	4	OBS489628099	fall	878.21
Drymophila rubricollis	-54.56865	-25.6004	Misiones	Jardín de Picaflores	2006	10	OBS277069068	spri	172.65
Drymophila rubricollis	-54.548761	-25.606856	Misiones	600 hectáreas	2015	9	OBS350575020	spri	184.24
Drymophila rubricollis	-54.591828	-25.618712	Misiones	Reserva Karadya Misiónes, AR (-25.619, -54.592)	2018	9	OBS660505782	spri	179.94
Drymophila rubricollis	-54.541846	-25.620892	Misiones	Camino al Santuario	2018	9	OBS664497573	spri	194.92
Drymophila rubricollis	-54.460404	-25.630175	Paraná	PN do Iguaçu--Trilha do Poço Preto	2004	8	OBS678823697	wint	204.52
Drymophila rubricollis	-54.585574	-25.657546	Alto Paraná	Parque Nacional Iguazú	2018	11	OBS672555444	spri	183.32
Drymophila rubricollis	-54.588884	-25.658022	Alto Paraná	PY-Departamento del Alto Paraná - -25,6580x-54,5889 - 7 ene 2016 12:14	2016	1	OBS364261013	sum	178.97
Drymophila rubricollis	-54.042912	-25.672151	Misiones	Comandante Andresito	2014	4	OBS505048299	fall	278.23
Drymophila rubricollis	-54.270867	-25.673562	Misiones	Puerto Iguazu, Misiones	2012	1	OBS689521147	sum	257.79
Drymophila rubricollis	-54.044544	-25.675934	Misiones	NA	2013	1	5948997	sum	278.23
Drymophila rubricollis	-54.419703	-25.676225	Misiones	Parque Nacional Iguazu	2012	7	OBS341195116	wint	195.02
Drymophila rubricollis	-54.449	-25.679	Misiones	Iguazu, Parque Nacional Iguazu	2006	12	KBARG282-07	sum	191.3
Drymophila rubricollis	-54.45	-25.68	NA	Argentina:Misiones	2006	12	FJ027518	sum	191.3
Drymophila rubricollis	-54.455452	-25.683303	Misiones	PN Iguazú Área Cataratas	2018	6	OBS630819845	wint	191.3
Drymophila rubricollis	-54.442663	-25.685082	Misiones	Iguazu Falls, Argentina	2015	11	OBS554502731	spri	191.3
Drymophila rubricollis	-54.325504	-25.693436	Misiones	PN Iguazú--Ruta 101	2018	11	OBS693747772	spri	246.57
Drymophila rubricollis	-54.393783	-25.697468	Misiones	PN Iguazu--general area	2002	10	OBS710384922	spri	222.95
Drymophila rubricollis	-54.443865	-25.701982	Misiones	PN Iguazú	2004	2	OBS368178464	sum	205.09
Drymophila rubricollis	-54.361841	-25.706157	Misiones	(-25.706, -54.362)	2017	8	OBS524369502	wint	242.54
Drymophila rubricollis	-54.372992	-25.706185	Misiones	Ruta Nacional 101, Misiónes, AR (-25.706, -54.373)	2017	8	OBS526675332	wint	240.69
Drymophila rubricollis	-54.320526	-25.790309	Misiones	PP Uruzú y Reserva Forestal San Jorge (AICA MI03)	2016	9	OBS431937928	spri	338.25
Drymophila rubricollis	-54.014365	-25.809511	Misiones	PP Urugua-í (AICA MI02)--Seccional 101	2016	2	OBS371974114	sum	381.98
Drymophila rubricollis	-54.169167	-25.835278	Misiones	Uruzú	2015	9	OBS340573421	spri	314.34
Drymophila rubricollis	-54.00306	-25.839797	Misiones	NA	2011	11	292393	spri	409.05
Drymophila rubricollis	-53.9645	-25.841833	Misiones	Corredor Urugua-í Foerster (AICA MI04)	2012	11	OBS263778069	spri	377.84
Drymophila rubricollis	-49.065092	-25.850148	Paraná	Sítio Maoki - Vossoroca, Tijucas do Sul, PR	2017	4	OBS481868099	fall	880.44
Drymophila rubricollis	-54.3915	-25.851833	Misiones	Parque Provincial Urugua-i	2006	11	bae99cfd-2f1c-4b60-b740-25e03318b257	spri	231.92
Drymophila rubricollis	-53.984091	-25.853759	Misiones	Puerto Urugua-i Provencial Park-approx	2010	8	OBS298627461	wint	394.88
Drymophila rubricollis	-54.173949	-25.855864	Misiones	Uruzu	2016	3	OBS423426585	fall	303.45
Drymophila rubricollis	-53.975986	-25.857299	Misiones	San Sebastián de la Selva (AICA MI04)	2016	7	OBS496015068	wint	394.88
Drymophila rubricollis	-54.168783	-25.857317	Misiones	PP Urugua-í Seccional Uruzú	2018	1	OBS568201149	sum	310.51
Drymophila rubricollis	-54.168803	-25.857685	Misiones	Ruta Provincial 19, Misiónes, AR (-25,858, -54,169)	2018	10	OBS664047355	spri	310.51
Drymophila rubricollis	-53.9837	-25.8578	NA	Pque Urugua-í, Paraje María Soledad, Misiones	2014	10	256070@XC	spri	394.88
Drymophila rubricollis	-54.168575	-25.857845	Misiones	AR--Misiones--PP Urugua-í--Uruzu	2016	2	OBS371973966	sum	310.51
Drymophila rubricollis	-53.959458	-25.859822	Misiones	Bio Reserva Karadya (AICA MI04)	2018	5	OBS612435663	fall	394.32
Drymophila rubricollis	-54.181097	-25.865748	Misiones	Yate-I Reserve	2012	11	OBS170564581	spri	333.4
Drymophila rubricollis	-54.1667	-25.8667	NA	PP Urugua-i, Misiones	2018	12	449124@XC	sum	335.99
Drymophila rubricollis	-54.52	-25.87	Misiones Province	10 km from mouth	1961	6	urn:uuid:f3daf359-e102-4a1a-85f5-f82bfc32e6eb	wint	195.59
Drymophila rubricollis	-53.972547	-25.870007	Misiones	RN Mainumby	2016	5	OBS400314042	fall	429.37
Drymophila rubricollis	-53.96922	-25.871021	Misiones	Karadya Andresito -53.969)	2018	11	OBS680369004	spri	422.57
Drymophila rubricollis	-54.209471	-25.892248	Misiones	Ruta Provincial 19, Misiónes, AR (-25.892, -54.209)	2018	8	OBS664100895	wint	326.29
Drymophila rubricollis	-49.260864	-25.943551	Paraná	Faz. Campina - Triângulo	2017	3	OBS478857341	fall	941.09
Drymophila rubricollis	-54.179549	-25.953106	Misiones	PP Urugua-i Don Zerpa	2005	5	OBS377272159	fall	263.68
Drymophila rubricollis	-54.102222	-25.974167	Misiones	Reserva Urugua-í de la FVSA	2015	6	OBS326276357	wint	298.54
Drymophila rubricollis	-54.283333	-26	NA	Colonia Gobernador J. J. Colonia Lanusse	1971	9	NA	spri	264.31
Drymophila rubricollis	-54.111389	-26.030278	Misiones	Señal de teléfono, Urugua-í	2015	6	OBS326613926	wint	429.85
Drymophila rubricollis	-54.41131	-26.03155	Misiones	PP Esperanza y Aguaray-mí	2016	10	OBS433800270	spri	304.62
Drymophila rubricollis	-51.414342	-26.031913	Paraná	Ramal Iracema, Cruz Machado	2016	8	OBS421872177	wint	841.03
Drymophila rubricollis	-50.888941	-26.055843	Paraná	Serra da Esperança Paulo Frontin, Paraná, BR (-26,056, -50,889)	2018	5	OBS618861219	fall	982.32
Drymophila rubricollis	-55.633333	-26.083333	Caazapá	Parque Nacional Caazapá, Caazapá (Alto Paraná)	1995	7	OBS275364083	wint	320.12
Drymophila rubricollis	-49.095703	-26.209917	Santa Catarina	Estrada Rio do Júlio, Santa Catarina, BR (-26,21, -49,096)	2017	11	OBS548886842	spri	751.24
Drymophila rubricollis	-49.097229	-26.21225	Santa Catarina	Rio do Julio - Joinville/SC - -26.2123x-49.0972 - 01/06/2015 14:14	2015	6	OBS324582375	wint	751.24
Drymophila rubricollis	-49.096832	-26.219352	Santa Catarina	Joinville, Rio do Júlio	2015	5	OBS318543811	fall	753.77
Drymophila rubricollis	-49.09698	-26.2212	Santa Catarina	Joinville, Rio do Júlio	2015	5	OBS317749435	fall	753.77
Drymophila rubricollis	-49.097407	-26.224716	Santa Catarina	Estrada do Rio do Julio	2018	8	OBS650867101	wint	753.77
Drymophila rubricollis	-49.097495	-26.232843	Santa Catarina	Rio do julio - Joinville SC	2015	5	OBS317981873	fall	753.77
Drymophila rubricollis	-49.196904	-26.297506	Santa Catarina	Trilha Comfloresta-Rio Manso	2017	3	OBS476404030	fall	907.6
Drymophila rubricollis	-49.182788	-26.298961	Santa Catarina	-26,2990x-49,1828 - maurici	2017	3	OBS476789401	fall	907.6
Drymophila rubricollis	-53.8405	-26.425583	Misiones	PP Piñalito y alrededores (AICA MI14)	2018	7	OBS643811335	wint	710.47
Drymophila rubricollis	-55.8	-26.43	Itapúa	Parque Nacional San Rafael, Dptos. Itapúa y Caazapá (Alto Paraná)	2016	2	OBS376223156	sum	144.71
Drymophila rubricollis	-53.966668	-26.466664	Misiones	Parque provincial Cruce Caballero	2017	8	OBS634160139	wint	561.16
Drymophila rubricollis	-53.966667	-26.466667	Misiones	NA	2015	5	20364854	fall	561.16
Drymophila rubricollis	-54.00446	-26.504054	Misiones	Valle de la Alegría, Alto Paraná	2015	8	OBS338334599	wint	543.15
Drymophila rubricollis	-53.9834	-26.5167	NA	PP Cruce Caballero, Misiones	2017	5	404488@XC	fall	600.34
Drymophila rubricollis	-53.991	-26.519	NA	Parque Provincial Cruce Caballero, San Pedro, Misiones	2016	12	366920@XC	sum	600.34
Drymophila rubricollis	-53.986667	-26.519722	Misiones	Parque Provincial Cruce Caballero	2016	6	OBS412967742	wint	600.34
Drymophila rubricollis	-53.98684	-26.519948	Misiones	(-26.5199,-53.9868)	2017	9	OBS536046777	spri	600.34
Drymophila rubricollis	-53.981667	-26.520667	Misiones	Parque Provincial Cruce Caballero	2006	11	07c01fd5-9473-4bc0-bd6a-f5af5cf82fcd	spri	600.34
Drymophila rubricollis	-53.981667	-26.520717	Misiones	PP Cruce Caballero	2018	1	OBS578100879	sum	600.34
Drymophila rubricollis	-49.376249	-26.551526	Santa Catarina	Rio dos Cedros -- Cachoeira Formosa	2016	9	OBS428935136	spri	788.96
Drymophila rubricollis	-49.3646	-26.571	NA	Cachoeira Saltinho, Rio dos Cedros, Santa Catarina	2018	7	429115@XC	wint	737.14
Drymophila rubricollis	-49.364576	-26.571045	Santa Catarina	(-26,571, -49,365)	2018	7	OBS648569253	wint	737.14
Drymophila rubricollis	-49.333688	-26.591022	Santa Catarina	Rio dos Cedros -- Recanto Bonito por Natureza	2016	5	OBS421697670	fall	718.01
Drymophila rubricollis	-49.327751	-26.594849	Santa Catarina	Rio dos Cedros/SC - Rio Bonito - -26.5948x-49.3278 - 29/05/2015 09:14	2015	5	OBS323815803	fall	723.65
Drymophila rubricollis	-54.108138	-26.624442	Misiones	San Pedro	2005	5	OBS377272006	fall	570.27
Drymophila rubricollis	-51.257289	-26.624446	Paraná	General Carneiro — Reserva Paisagem Araucária	2007	2	OBS473707900	sum	1077.09
Drymophila rubricollis	-54.104444	-26.627778	Misiones	Parque Provincial de la Araucaria	2016	6	OBS410620531	wint	570.27
Drymophila rubricollis	-54.10235	-26.630361	Misiones	San Pedro and Araucaria Provincial Park	2016	11	OBS451319438	spri	552.3
Drymophila rubricollis	-54.09974	-26.63175	Misiones	Parque Provincial Araucaria	2015	7	OBS354240492	wint	552.3
Drymophila rubricollis	-54.102167	-26.632333	Misiones	PP Araucaria (AICA MI12)	2018	7	OBS641854247	wint	552.3
Drymophila rubricollis	-54.115219	-26.634345	Misiones	San Pedro, Misiones	2014	11	OBS283471936	spri	546.22
Drymophila rubricollis	-49.356976	-26.645141	Santa Catarina	Rio dos Cedros -- Barragem	2018	3	OBS589400066	fall	647.35
Drymophila rubricollis	-49.5239	-26.652637	Santa Catarina	Trilha do macaco	2018	1	OBS565577333	sum	727.05
Drymophila rubricollis	-49.200394	-26.658974	Santa Catarina	Morro Schmidt - Pomerode/SC. - -26.6590x-49.2004 - 30/05/2015 15:13	2015	9	OBS343915697	spri	478.71
Drymophila rubricollis	-54.2645	-26.689778	Misiones	Reserva Privada Yaguaroundi (AICA MI13)	2018	3	OBS596382554	fall	471.15
Drymophila rubricollis	-49.67773	-26.713605	Santa Catarina	REBIO Estadual do Sassafrás	2016	2	OBS374778945	sum	892.52
Drymophila rubricollis	-49.4856	-26.7166	NA	Doutor Pedrinho, Santa Catarina	2016	2	323497@XC	sum	585.11
Drymophila rubricollis	-54.797932	-26.728085	Misiones	Refugio Tingazú	2017	11	OBS553207446	spri	214.9
Drymophila rubricollis	-54.223885	-26.835314	Misiones	(-26,8353,-54,2239) Ruta 15	2018	8	OBS653181613	wint	503.14
Drymophila rubricollis	-54.2171	-26.868411	Misiones	PP Caá Yarí (AICA MI15)	2018	7	OBS641080151	wint	493.51
Drymophila rubricollis	-54.14258	-26.87692	Misiones	Lote 14, Yaboty Biosphere Reserve	2017	8	OBS528079003	wint	483.98
Drymophila rubricollis	-54.13731	-26.88276	Misiones	Lote 13, Yaboty Biosphere Reserve	2017	9	OBS530034172	spri	483.98
Drymophila rubricollis	-53.883333	-26.883333	Misiones	Parque Provincial Esmeralda	2005	9	c88b049c-f3cc-41c5-9568-7aa245633515	spri	480.92
Drymophila rubricollis	-54.139299	-26.893416	Misiones	Lote 13, Yaboty Biosphere Reserve	2018	6	OBS629851035	wint	491.31
Drymophila rubricollis	-54.14632	-26.89359	Misiones	Lote 13, Yaboty Biosphere Reserve	2017	7	OBS517419326	wint	491.31
Drymophila rubricollis	-54.16312	-26.89735	Misiones	Lote 13, Yaboty Biosphere Reserve	2017	8	OBS528092914	wint	489.68
Drymophila rubricollis	-49.479911	-26.897693	Santa Catarina	Benedito Novo--Zinco	2017	10	OBS545489603	spri	786.88
Drymophila rubricollis	-54.16274	-26.89832	Misiones	Lote 13, Yaboty Biosphere Reserve	2017	8	OBS529963384	wint	489.68
Drymophila rubricollis	-54.15477	-26.9028	Misiones	Lote 13, Yaboty Biosphere Reserve	2017	7	OBS517395369	wint	489.68
Drymophila rubricollis	-54.10455	-26.90706	Misiones	Lote 13, Yaboty Biosphere Reserve	2016	7	OBS419933576	wint	468.73
Drymophila rubricollis	-54.14615	-26.91156	Misiones	Lote 13, Yaboty Biosphere Reserve	2018	6	OBS631323550	wint	478.63
Drymophila rubricollis	-54.12607	-26.91165	Misiones	Lote 13, Yaboty Biosphere Reserve	2016	12	OBS451331957	sum	478.63
Drymophila rubricollis	-54.17225	-26.91294	Misiones	Lote 13, Yaboty Biosphere Reserve	2016	7	OBS423501303	wint	448.45
Drymophila rubricollis	-54.13031	-26.91391	Misiones	Lote 13, Yaboty Biosphere Reserve	2016	12	OBS451336668	sum	478.63
Drymophila rubricollis	-54.14643	-26.91556	Misiones	Lote 13, Yaboty Biosphere Reserve	2016	7	OBS419801899	wint	478.63
Drymophila rubricollis	-54.13293	-26.91681	Misiones	Lote 13, Yaboty Biosphere Reserve	2016	11	OBS451301467	spri	478.63
Drymophila rubricollis	-54.10712	-26.92158	Misiones	Lote 13, Yaboty Biosphere Reserve	2016	8	OBS424620238	wint	468.73
Drymophila rubricollis	-54.10665	-26.92171	Misiones	Lote 13, Yaboty Biosphere Reserve	2016	8	OBS424558904	wint	468.73
Drymophila rubricollis	-54.10755	-26.92173	Misiones	Lote 13, Yaboty Biosphere Reserve	2016	8	OBS424525626	wint	468.73
Drymophila rubricollis	-54.15254	-26.93336	Misiones	Lote 13, Yaboty Biosphere Reserve	2016	8	OBS424600082	wint	444.99
Drymophila rubricollis	-54.14404	-26.93728	Misiones	Lote 13, Yaboty Biosphere Reserve	2016	7	OBS419828305	wint	447.18
Drymophila rubricollis	-54.20215	-26.94222	Misiones	RNC Papel Misionero	2018	7	OBS639479237	wint	465.99
Drymophila rubricollis	-54.20256	-26.95179	Misiones	RNC Papel Misionero	2018	7	OBS644027006	wint	482.84
Drymophila rubricollis	-54.20251	-26.9518	Misiones	RNC Papel Misionero	2018	7	OBS641824858	wint	482.84
Drymophila rubricollis	-54.20308	-26.95928	Misiones	RNC Papel Misionero	2018	7	OBS644013526	wint	482.84
Drymophila rubricollis	-54.14757	-26.96077	Misiones	Lote 13, Yaboty Biosphere Reserve	2016	7	OBS424467605	wint	412.91
Drymophila rubricollis	-54.20161	-26.96615	Misiones	RNC Papel Misionero	2018	8	OBS646213644	wint	477.78
Drymophila rubricollis	-54.2016	-26.96615	Misiones	RNC Papel Misionero	2018	7	OBS641828947	wint	477.78
Drymophila rubricollis	-54.182396	-26.96621	Misiones	RNC Papel Misionero	2018	11	OBS685302705	spri	463.91
Drymophila rubricollis	-54.14521	-26.96847	Misiones	Lote 12, Yaboty Biosphere Reserve	2016	7	OBS423531556	wint	392.3
Drymophila rubricollis	-54.17331	-26.96886	Misiones	RNC Papel Misionero	2018	8	OBS645981945	wint	463.91
Drymophila rubricollis	-54.186364	-26.971107	Misiones	(-26,9711,-54,1864) escucha 3	2018	9	OBS658845205	spri	463.91
Drymophila rubricollis	-54.186463	-26.971113	Misiones	(-26,9711,-54,1865) seguimiento 4	2018	9	OBS658755082	spri	463.91
Drymophila rubricollis	-54.19724	-26.97157	Misiones	RNC Papel Misionero	2018	7	OBS641844626	wint	477.78
[truncated: 11,988 more rows]
