# Supplementary material for: Microevolutionary dynamics show tropical valleys are deeper for montane birds of the Atlantic Forest
Source: Nat Commun. 2021 Nov 1;12:6269. doi: 10.1038/s41467-021-26537-9 (PMC8560783; doi:10.1038/s41467-021-26537-9)
Supplement: Supplementary file 7 — Supplementary Data 4 [file 41467_2021_26537_MOESM7_ESM.gz]

Archive with 45 entries (44 files):
- Dataset S1/lalandi_projection_MESS
- Dataset S1/diadematus_projection_MESS
- Dataset S1/pileata_projection_MESS
- Dataset S1/thoracica_projection_MESS
- Dataset S1/falcinellus_projection_MESS
- Dataset S1/mesoleuca_projection_MESS
- Dataset S1/aurulentus_projection_MESS
- Dataset S1/ruficauda_stability_map.pdf
- Dataset S1/obsoletus_projection_MESS
- Dataset S1/diadematus_stability_map.pdf
- Dataset S1/rubricollis_projection_MESS
- Dataset S1/ruficauda_projection_MESS
- Dataset S1/rufosuperciliata_projection_MESS
- Dataset S1/leachii_projection_MESS
- Dataset S1/leachii_stability_map.pdf
- Dataset S1/xanthopterus_projection_MESS
- Dataset S1
- Dataset S1/lateralis_stability_map.pdf
- Dataset S1/maxillosus_stability_map.pdf
- Dataset S1/rubricollis_stability_map.pdf
- Dataset S1/desmaresti_projection_MESS
- Dataset S1/ventralis_projection_MESS
- Dataset S1/difficilis_stability_map.pdf
- Dataset S1/aurulentus_stability_map.pdf
- Dataset S1/vetula_stability_map.pdf
- Dataset S1/rufosuperciliata_stability_map.pdf
- Dataset S1/falcinellus_stability_map.pdf
- Dataset S1/cinerascens_projection_MESS
- Dataset S1/ventralis_stability_map.pdf
- Dataset S1/pileata_stability_map.pdf
- Dataset S1/maxillosus_projection_MESS
- Dataset S1/vetula_projection_MESS
- Dataset S1/desmaresti_stability_map.pdf
- Dataset S1/obsoletus_stability_map.pdf
- Dataset S1/lateralis_projection_MESS
- Dataset S1/mesoleuca_stability_map.pdf
- Dataset S1/difficilis_projection_MESS
- Dataset S1/contaminatus_stability_map.pdf
- Dataset S1/lalandi_stability_map.pdf
- Dataset S1/contaminatus_projection_MESS
- Dataset S1/chrysopterus_projection_MESS
- Dataset S1/thoracica_stability_map.pdf
- Dataset S1/chrysopterus_stability_map.pdf
- Dataset S1/xanthopterus_stability_map.pdf
- Dataset S1/cinerascens_stability_map.pdf
