# Supplementary material for: Microevolutionary dynamics show tropical valleys are deeper for montane birds of the Atlantic Forest
Source: Nat Commun. 2021 Nov 1;12:6269. doi: 10.1038/s41467-021-26537-9 (PMC8560783; doi:10.1038/s41467-021-26537-9)
Supplement: Supplementary file 8 — Supplementary Data 5 [file 41467_2021_26537_MOESM8_ESM.gz]

Archive with 33 entries (32 files):
- PCAs
- PCAs/ventralis_N_PCA.pdf
- PCAs/maxillosus_N_PCA.pdf
- PCAs/rufosuperciliata_S_PCA.pdf
- PCAs/contaminatus_S_PCA.pdf
- PCAs/chrysopterus_N_PCA.pdf
- PCAs/obsoletus_S_PCA.pdf
- PCAs/ruficauda_S_PCA.pdf
- PCAs/rufosuperciliata_N_PCA.pdf
- PCAs/diadematus_S_PCA.pdf
- PCAs/chrysopterus_S_PCA.pdf
- PCAs/obsoletus_N_PCA.pdf
- PCAs/ruficauda_N_PCA.pdf
- PCAs/lateralis_S_PCA.pdf
- PCAs/lalandi_S_PCA.pdf
- PCAs/xanthopterus_S_PCA.pdf
- PCAs/diadematus_N_PCA.pdf
- PCAs/aurulentus_S_PCA.pdf
- PCAs/contaminatus_N_PCA.pdf
- PCAs/lalandi_N_PCA.pdf
- PCAs/thoracica_S_PCA.pdf
- PCAs/lateralis_N_PCA.pdf
- PCAs/xanthopterus_N_PCA.pdf
- PCAs/desmaresti_S_PCA.pdf
- PCAs/aurulentus_N_PCA.pdf
- PCAs/thoracica_N_PCA.pdf
- PCAs/cinerascens_S_PCA.pdf
- PCAs/vetula_S_PCA.pdf
- PCAs/desmaresti_N_PCA.pdf
- PCAs/vetula_N_PCA.pdf
- PCAs/cinerascens_N_PCA.pdf
- PCAs/ventralis_S_PCA.pdf
- PCAs/maxillosus_S_PCA.pdf
