# Supplementary material for: Microevolutionary dynamics show tropical valleys are deeper for montane birds of the Atlantic Forest
Source: Nat Commun. 2021 Nov 1;12:6269. doi: 10.1038/s41467-021-26537-9 (PMC8560783; doi:10.1038/s41467-021-26537-9)
Supplement: Supplementary file 10 — Source Data [file 41467_2021_26537_MOESM10_ESM.csv]

Archive with 1 entries (1 files):
- Source_Data.csv
