# Supplementary material for: Microevolutionary dynamics show tropical valleys are deeper for montane birds of the Atlantic Forest
Source: Nat Commun. 2021 Nov 1;12:6269. doi: 10.1038/s41467-021-26537-9 (PMC8560783; doi:10.1038/s41467-021-26537-9)
Supplement: Supplementary file 10 — Source Data [file 41467_2021_26537_MOESM10_ESM.csv › Source_Data.csv]

Taxon	Region	Guild	Habitat	Kipp’s Index	Number of populations	Divergence Times	Average number of segregating sites	Average nucleotide diversity	Normalize Genetic distance	Tajima’s D	Effective population size	Proportional size of the ancestral population	Time since population size change (years)	Niche hypervolume	Geographic distance (Km)	Normalize environmental resistance ~ geographic distance	Normalize seasonality resistance	Normalize historical environmental resistance
Piculus aurulentus	Tropical	Insectivorous	canopy	17.3137865075513	2	415165	0.472	0.136	0.693	-0.369	216750	1.622	250359	195.49	83.777	0.007436937327461	0.111932068134643	0.063190610699584
Cacicus chrysopterus	Tropical	Omnivorous	canopy	11.7623034510925	2	529122	0.439	0.139	0.567	-0.316	724358	-4.48	77388	230.24	101.086	0.039081154307195	0.107607615726044	0.146815671002502
Synallaxis cinerascens	Tropical	Insectivorous	understory	9.923616328575	2	229789	0.865	0.295	0.735	-0.226	115178	-5.089	149657	278.56	89.681	0.026500003295108	-0.044940673488492	0.036063612089763
Heliobletus contaminatus	Tropical	Insectivorous	midstory	17.840351852788	1	255426	0.602	0.214	0.895	-0.391	27586	3.31	33024	177.44	110.085	0.033915894596428	0.072508663398237	0.12057938912921
Tangara desmaresti	Tropical	Omnivorous	canopy	20.4570484581498	1	496150	1.664	0.416	0.81	-0.585	405554	-4.803	25307	287.17	54.818	-0.027505772757121	0.147982533521959	0.107820083204742
Stephanophorus diadematus	Tropical	Omnivorous	canopy	14.8003057519587	1	86117	1.161	0.431	0.387	-0.3	879446	-5.987	34462	242.26	53.01	-0.006072712064745	-0.018309863107934	0.022047241309618
Phylloscartes difficilis	Tropical	Insectivorous	bamboo	14.1125902931168	1	300702	0.889	0.253	0.676	-0.451	256990	0.857	187158	120.71	61.202	-0.041791309234755	0.015358087107356	0.009340422577293
Stephanoxis lalandi	Tropical	Nectarivorous	understory	58.7025980313055	2	369263	1.141	0.307	0.082	-0.313	329366	-4.455	64959	164.17	54.788	0.014239162274216	0.05937097540943	0.005337002422988
Poospiza lateralis	Tropical	Omnivorous	edge	8.47755543537047	2	122822	1.168	0.349	0.264	-0.456	465775	-1.878	47445	71.22	94.771	0.027192289021783	0.022062240432101	0.027515491912082
Mackenziaena leachii	Tropical	Insectivorous	understory	3.8255826441843	1	411885	0.343	0.323	0.469	0.085	69798	-1.32	87357	356.76	239.377	-0.026915803988061	0.348130378589455	0.09317731632302
Saltator maxillosus	Tropical	Herbivorous	edge	17.0077352394008	1	161263	1.27	0.376	0.388	-0.397	110484	0.829	1480	73.15	59.229	-0.00259250208214	0.029007439336759	-0.006807666978722
Elaenia mesoleuca	Tropical	Omnivorous	canopy	16.7058231246854	1	464236	NA	NA	0.565	NA	106830	2.466	83255	312.05	123.766	NA	NA	NA
Hemitriccus obsoletus	Tropical	Insectivorous	bamboo	6.26444615658152	2	379131	0.939	0.264	0.702	-0.269	907929	-5.039	89813	135.6	60.015	0.006707538816026	0.074050992660728	0.031356073681548
Piprites pileata	Tropical	Frugivorous	canopy	23.5723486474882	1	164160	0.323	0.162	0.492	-0.012	59093	-3.357	94202	39.25	26.974	NA	NA	NA
Drymophila rubricollis	Tropical	Insectivorous	bamboo	6.56755739555891	1	159143	1.008	0.311	0.653	-0.473	30101	2.48	2413	246.71	47.404	0.02587038639806	0.153191516213048	0.052469079151203
Chamaeza ruficauda	Tropical	Insectivorous	understory	8.48599990953091	1	203938	0.839	0.278	0.507	-0.284	52554	-4.057	121480	98.28	102.966	0.008970893138065	0.078208253916358	0.057024098544265
Syndactyla rufosuperciliata	Tropical	Insectivorous	understory	11.2674172333073	1	217547	1.3	0.321	0.797	-0.558	497817	-0.812	48913	193.05	81.317	-0.000383749099478	0.03594749847488	0.083688406555618
Poospiza thoracica	Tropical	Omnivorous	edge	13.1051123510783	2	364516	0.583	0.207	0.15	-0.144	110712	-4.444	105921	90.99	60.408	0.012364753720965	0.054710580477083	0.017355003995007
Phylloscartes ventralis	Tropical	Insectivorous	midstory	13.9244308283775	1	167702	0.84	0.289	0.67	-0.428	379824	-2.984	80852	144.44	106.923	0.068139761916381	0.381238490782595	0.073114418548676
Muscipipra vetula	Tropical	Insectivorous	canopy	25.7125063020849	1	549576	0.629	0.237	0.463	-0.228	746611	-4.145	45834	335.01	113.913	0.007850146244912	0.0548578307177	-0.002897285507367
Dysithamnus xanthopterus	Tropical	Insectivorous	understory	9.95264532984978	1	272191	0.666	0.22	0.779	-0.178	36880	-2.505	9936	183.43	46.601	0.028193760267965	-0.004245508401244	0.041352179339465
Piculus aurulentus	Subtropical	Insectivorous	canopy	17.3137865075513	2	415165	0.375	0.124	0.212	-0.232	292345	0.416	199024	530	272.881	-0.176696535623167	-0.373319849891158	-0.310335673532082
Cacicus chrysopterus	Subtropical	Omnivorous	canopy	11.7623034510925	2	529122	0.291	0.119	0.136	-0.164	46866	1.766	401828	450.07	231.503	-0.118558329274293	-0.215436026414898	-0.309250820614934
Synallaxis cinerascens	Subtropical	Insectivorous	understory	9.923616328575	2	229789	0.528	0.203	0.083	-0.06	41872	0.609	13252	328.42	220.645	-0.206579736431857	0.100944808380674	-0.18322709063379
Heliobletus contaminatus	Subtropical	Insectivorous	midstory	17.840351852788	1	255426	0.604	0.169	0.284	-0.406	337930	-5.386	2985	523.67	344.81	-0.058357268102485	-0.089401032801043	-0.119633218341426
Tangara desmaresti	Subtropical	Omnivorous	canopy	20.4570484581498	1	496150	1.245	0.402	0.325	-0.412	150273	3.003	476071	168.66	175.172	0.080012379933127	-0.451031960237087	-0.338481963293537
Stephanophorus diadematus	Subtropical	Omnivorous	canopy	14.8003057519587	1	86117	1.159	0.426	0.556	-0.316	220948	-1.168	29761	791.02	455.411	0.013210050678615	0.113064575133242	-0.084437108295668
Phylloscartes difficilis	Subtropical	Insectivorous	bamboo	14.1125902931168	1	300702	0.667	0.221	0.266	-0.217	63680	-1.639	115967	161.38	190.828	0.118681645854273	-0.139294690880392	-0.156647895758574
Stephanoxis lalandi	Subtropical	Nectarivorous	understory	58.7025980313055	2	369263	1.015	0.321	0.127	-0.196	130151	2.996	309586	262.21	281.253	-6.42647285213627E-17	-1.31893194282862E-17	3.75083129703149E-18
Poospiza lateralis	Subtropical	Omnivorous	edge	8.47755543537047	2	122822	1.354	0.37	0.622	-0.569	270324	-0.561	41987	630.61	480.229	-0.327275905254801	-0.271735800036669	-0.409150057677929
Mackenziaena leachii	Subtropical	Insectivorous	understory	3.8255826441843	1	411885	0.148	0.088	0.207	0.416	93166	-0.534	41155	427.97	304.136	-0.2619347827699	-0.264294664225176	-0.246788531782073
Saltator maxillosus	Subtropical	Herbivorous	edge	17.0077352394008	1	161263	1.055	0.372	0.331	-0.324	262374	-1.556	35351	349.58	238.164	-0.232098961796415	-0.148815141943661	-0.275976807148229
Elaenia mesoleuca	Subtropical	Omnivorous	canopy	16.7058231246854	1	464236	NA	NA	0.596	NA	516477	-6.203	6214	840.91	190.975	NA	NA	NA
Hemitriccus obsoletus	Subtropical	Insectivorous	bamboo	6.26444615658152	2	379131	0.699	0.234	0.499	-0.198	39853	1.806	295365	286.1	248.01	-0.053769328871076	-0.199713106122791	-0.124406144237485
Piprites pileata	Subtropical	Frugivorous	canopy	23.5723486474882	1	164160	0.267	0.155	NA	0.011	68321	1.044	4256	141.97	NA	NA	NA	NA
Drymophila rubricollis	Subtropical	Insectivorous	bamboo	6.56755739555891	1	159143	0.955	0.294	0.411	-0.352	777694	-5.63	29719	185.04	138.438	-0.063810425274779	-0.217566010707369	-0.093478029582265
Chamaeza ruficauda	Subtropical	Insectivorous	understory	8.48599990953091	1	203938	0.481	0.215	0.161	-0.061	54972	1.413	93933	397.76	160.213	-0.083174734657036	-0.144585123836898	-0.123531526704405
Syndactyla rufosuperciliata	Subtropical	Insectivorous	understory	11.2674172333073	1	217547	1.139	0.287	0.338	-0.481	684829	-2.299	86696	724.51	398.159	-0.008906481873757	-0.142642176395361	-0.239027472870681
Poospiza thoracica	Subtropical	Omnivorous	edge	13.1051123510783	2	364516	1.06	0.329	0.422	-0.356	44963	1.69	260722	254.7	208.759	-0.110560665970764	-0.15548996855754	-0.136769363307139
Phylloscartes ventralis	Subtropical	Insectivorous	midstory	13.9244308283775	1	167702	1.249	0.269	0.253	-0.586	39430	-1.203	11959	747.22	405.902	-0.040394354861713	-0.221764025193042	-0.0872261715209
Muscipipra vetula	Subtropical	Insectivorous	canopy	25.7125063020849	1	549576	0.507	0.229	0.338	-0.14	30693	2.255	480126	500.08	212.641	0.024881929981383	-0.184908713722844	0.013597832422193
Dysithamnus xanthopterus	Subtropical	Insectivorous	understory	9.95264532984978	1	272191	0.531	0.201	0.671	-0.045	16585	2.596	237116	43.65	145.862	0.150972220230906	0.289995803676455	0.191238243944489
